# Supplementary material for: Integrative blood-derived epigenetic and transcriptomic analysis reveals the potential regulatory role of DNA methylation in ankylosing spondylitis
Source: Arthritis Res Ther. 2022 Jan 5;24:15. doi: 10.1186/s13075-021-02697-3 (PMC8728943; doi:10.1186/s13075-021-02697-3)
Supplement: Supplementary file 3 — Additional file 3: Supplementary Data S1. 4794 differentially methylated positions (DMPs) identified associated with ankylosing spondylitis in the discovery cohort. Supplementary Data S2. 1,048 differentially variable positions (DVPs) identified with iEVORA algorithm in the discovery cohort. Supplementary Data S3. 4,144 differentially expressed genes (DEGs) identified associated with ankylosing spondylitis in the discovery cohort. Supplementary Data S4. 158 differentially methylated positions (DMPs) identified to be correlated with the corresponding mRNA expression levels of 112 genes in Pearson correlation analyses. Supplementary Data S5. The differentially methylated positions (DMPs) of 6 key genes identified in the Pearson correlation analyses were verified in the validation cohort. [file 13075_2021_2697_MOESM3_ESM.xlsx]

## Sheet: supplementary data S1
Supplementary Data S1. 4794 differentially methylated positions (DMPs) identified associated with ankylosing spondylitis in the discovery cohort.
Probes	AS_AVG	HC_AVG	average methylation level	∆β	P value	FDR	CHR	MAPINFO	Type	gene	feature	CpG Island
cg25632883	0.26073	0.144057	0.221839	0.116673	7.5e-10	3.43e-05	12	109250438	II	SSH1	Body	shore
cg08626174	0.110942	0.0478101	0.089898	0.0631318	4.06e-09	5.1e-05	10	65148353	II	JMJD1C	Body	opensea
cg05769443	0.148246	0.0873982	0.127963	0.0608476	1.73e-08	9.4e-05	9	88967657	II	ZCCHC6	Body	shore
cg16211507	0.129402	0.0783361	0.11238	0.0510656	2e-08	9.54e-05	5	139135961	I		IGR	island
cg15438404	0.113339	0.0551693	0.0939492	0.0581698	2.27e-08	9.97e-05	12	57916622	I	MBD6	TSS200	island
cg12008619	0.0983602	0.0344658	0.0770621	0.0638944	2.85e-08	0.000101918	12	80866871	II	PTPRQ	Body	opensea
cg09127592	0.657655	0.732546	0.682619	-0.0748905	3.72e-08	0.000112092	8	27164804	I	TRIM35	Body	shelf
cg11768925	0.370713	0.319593	0.353673	0.0511201	7.77e-08	0.000152829	1	84609128	II	PRKACB	TSS1500	opensea
cg07833397	0.117931	0.0623208	0.0993944	0.0556103	8.31e-08	0.00015601	17	77811499	II	CBX4	Body	shore
cg20481655	0.696406	0.631511	0.674774	0.0648947	1.01e-07	0.000168229	14	22979162	II		IGR	opensea
cg16218009	0.204825	0.15141	0.18702	0.0534151	1.5e-07	0.000194105	5	180116520	II		IGR	opensea
cg04659218	0.464993	0.398365	0.442784	0.0666277	2.3e-07	0.000225167	11	109827002	II		IGR	opensea
cg05718005	0.122288	0.0659637	0.103513	0.0563244	2.96e-07	0.000247944	8	117884992	II	RAD21	5'UTR	shore
cg08035557	0.523353	0.472208	0.506305	0.0511451	3.12e-07	0.000251619	8	81986277	II	PAG1	5'UTR	opensea
cg27545407	0.113141	0.0627071	0.0963297	0.0504339	3.26e-07	0.000253547	16	86775296	II		IGR	opensea
cg12953319	0.500578	0.445269	0.482142	0.055309	3.5e-07	0.0002619	21	34141096	II	PAXBP1	Body	shelf
cg09805466	0.457208	0.383847	0.432754	0.0733614	3.63e-07	0.000265944	2	223566483	II	MOGAT1	Body	opensea
cg19139151	0.430025	0.379155	0.413068	0.0508696	4.14e-07	0.000277964	3	189924268	II		IGR	opensea
cg06908855	0.730901	0.787641	0.749814	-0.0567399	4.25e-07	0.000282087	7	93201042	I	CALCR	5'UTR	shelf
cg00767961	0.774871	0.833939	0.79456	-0.0590679	4.34e-07	0.000283787	12	96418737	II	LTA4H	Body	opensea
cg02855936	0.267298	0.204983	0.246526	0.0623146	4.46e-07	0.00028649	19	42449790	II		IGR	opensea
cg02971792	0.459842	0.400711	0.440131	0.0591304	4.89e-07	0.00029831	5	172001951	II		IGR	opensea
cg15383093	0.55991	0.506643	0.542154	0.0532671	5.14e-07	0.00030462	12	96441084	II		IGR	opensea
cg06722121	0.576111	0.510859	0.554361	0.0652523	5.45e-07	0.000310285	17	72934409	II	OTOP3	Body	shore
cg02054191	0.583158	0.525846	0.564054	0.0573116	6.45e-07	0.000330417	1	179070232	II	ABL2	3'UTR	opensea
cg20547647	0.263079	0.204398	0.243519	0.0586813	6.66e-07	0.000335522	12	98911436	II	TMPO	Body	shore
cg19016694	0.492354	0.427698	0.470802	0.0646556	7.25e-07	0.000344985	17	80821826	II	TBCD	Body	shelf
cg20702887	0.626428	0.566859	0.606572	0.0595691	7.81e-07	0.000357482	17	72246008	II	TTYH2	5'UTR	opensea
cg12793711	0.312003	0.23954	0.287849	0.0724636	7.97e-07	0.000361611	17	79477853	II	ACTG1	Body	shore
cg02401786	0.430913	0.362637	0.408154	0.068276	8.36e-07	0.000368937	17	1277873	II	YWHAE	Body	opensea
cg23184226	0.683171	0.607623	0.657988	0.0755481	8.54e-07	0.000372291	7	97880563	II	TECPR1	5'UTR	shore
cg21998046	0.446439	0.350128	0.414335	0.0963115	9.18e-07	0.000385651	4	90219352	II	GPRIN3	5'UTR	opensea
cg27542747	0.482096	0.429017	0.464403	0.0530796	9.64e-07	0.000389726	13	26252771	II	ATP8A2	Body	opensea
cg17552056	0.502476	0.434827	0.479927	0.0676491	9.86e-07	0.000393059	14	22981619	II		IGR	opensea
cg13844248	0.732525	0.789018	0.751356	-0.0564934	1.01e-06	0.000396462	17	59846164	II	BRIP1	Body	opensea
cg19968202	0.41859	0.349884	0.395688	0.0687061	1.02e-06	0.000398435	11	121365727	II	SORL1	Body	opensea
cg11219668	0.754975	0.806529	0.77216	-0.051554	1.05e-06	0.000403728	8	135468565	II		IGR	opensea
cg22318806	0.575247	0.508983	0.553159	0.066264	1.12e-06	0.000411673	6	31540411	II	LTA	5'UTR	opensea
cg12888360	0.190609	0.127882	0.1697	0.0627272	1.17e-06	0.00042308	5	142732502	II	NR3C1	Body	opensea
cg00867901	0.401452	0.347066	0.383323	0.0543857	1.22e-06	0.000430807	14	99787006	II		IGR	opensea
cg01157004	0.682697	0.631313	0.665569	0.0513845	1.24e-06	0.000433359	3	177256538	II		IGR	opensea
cg10169971	0.190297	0.128193	0.169596	0.0621046	1.26e-06	0.000434923	6	83902988	I	RWDD2A	TSS200	island
cg13454346	0.887654	0.949985	0.908431	-0.0623308	1.26e-06	0.00043515	1	89872856	II	LOC400759	TSS1500	opensea
cg08194212	0.625007	0.676029	0.642014	-0.0510217	1.4e-06	0.000459465	4	69179935	I	YTHDC1	Body	opensea
cg27237541	0.788221	0.709364	0.761936	0.0788567	1.49e-06	0.000468523	10	26497739	II	MYO3A	Body	shelf
cg14862260	0.624747	0.704415	0.651303	-0.0796675	1.56e-06	0.000477469	6	31860279	I	EHMT2	Body	shelf
cg07236647	0.499884	0.446958	0.482242	0.0529259	1.56e-06	0.000477514	2	106472964	II	NCK2	Body	opensea
cg16115689	0.430602	0.374917	0.412041	0.055685	1.58e-06	0.000479019	17	78764256	II	RPTOR	Body	opensea
cg08426200	0.479676	0.414216	0.457856	0.0654599	1.58e-06	0.000479067	15	78802280	II	AGPHD1	5'UTR	shore
cg11514736	0.120131	0.0621786	0.100814	0.0579529	1.59e-06	0.000479862	14	52328008	II	GNG2	5'UTR	opensea
cg23461488	0.501392	0.446917	0.483234	0.0544753	1.67e-06	0.000490621	2	41925803	II		IGR	shore
cg17094356	0.677421	0.606564	0.653802	0.0708562	1.75e-06	0.000501617	11	104789337	II		IGR	opensea
cg11839020	0.535658	0.453437	0.508251	0.0822209	1.79e-06	0.000507084	1	90309998	II	LRRC8D	5'UTR	shore
cg18110333	0.609716	0.348105	0.522512	0.261611	1.81e-06	0.000511389	6	292329	I	DUSP22	1stExon	island
cg03767003	0.687698	0.610794	0.662063	0.076904	1.82e-06	0.000512569	1	230259588	II	GALNT2	Body	opensea
cg17122758	0.785089	0.732668	0.767616	0.0524217	1.85e-06	0.000514492	2	65804208	II		IGR	opensea
cg22713649	0.381446	0.331225	0.364705	0.0502206	1.99e-06	0.000531322	2	178034599	II		IGR	opensea
cg13772727	0.20586	0.130617	0.180779	0.0752433	2.03e-06	0.000536031	1	168105680	II	GPR161	5'UTR	island
cg13813999	0.364094	0.30232	0.343502	0.0617736	2.09e-06	0.000542242	9	982748	II	DMRT3	Body	opensea
cg14691266	0.335561	0.274232	0.315118	0.061329	2.22e-06	0.000556574	14	102277400	II	PPP2R5C	Body	opensea
cg03728799	0.689198	0.607203	0.661866	0.0819945	2.31e-06	0.000567789	17	74978687	II		IGR	opensea
cg02596819	0.422771	0.370331	0.405291	0.0524406	2.37e-06	0.00057531	16	9045869	II	USP7	Body	shore
cg03395511	0.621086	0.368937	0.537036	0.252149	2.46e-06	0.000586262	6	291903	II	DUSP22	TSS200	shore
cg00388210	0.694047	0.608168	0.66542	0.0858791	2.51e-06	0.000590781	13	111167881	II		IGR	shelf
cg14347914	0.618622	0.56064	0.599294	0.0579822	2.51e-06	0.000590781	9	96706239	II		IGR	shore
cg04502771	0.58705	0.52884	0.567647	0.0582104	2.52e-06	0.000591668	9	21579554	II		IGR	opensea
cg01516881	0.434767	0.253192	0.374242	0.181574	2.66e-06	0.00060753	6	292596	I	DUSP22	Body	island
cg10217613	0.805764	0.750082	0.787203	0.0556821	2.72e-06	0.000612943	16	1950318	II		IGR	opensea
cg16472904	0.324526	0.266733	0.305262	0.0577929	2.74e-06	0.000614922	11	7597402	II	PPFIBP2	Body	opensea
cg15011409	0.343763	0.236997	0.308174	0.106766	2.78e-06	0.000619859	19	10405226	II	ICAM5	Body	island
cg02343594	0.562597	0.510418	0.545204	0.0521784	2.78e-06	0.000619859	6	41023090	II	APOBEC2	Body	opensea
cg26896137	0.84302	0.905998	0.864012	-0.0629782	2.96e-06	0.000636476	5	140179875	II	PCDHA3	TSS1500	shore
cg08861968	0.525358	0.461883	0.5042	0.063476	3e-06	0.000639217	16	3118749	II	IL32	Body	opensea
cg06741063	0.623855	0.569462	0.605724	0.0543934	3.01e-06	0.000640085	10	90586270	II	ANKRD22	Body	opensea
cg22934308	0.416941	0.351314	0.395066	0.065627	3.07e-06	0.000646911	2	177038617	II		IGR	shore
cg00887881	0.591449	0.536456	0.573118	0.0549934	3.18e-06	0.000654655	2	242067251	II	PASK	Body	opensea
cg12950368	0.49207	0.434014	0.472718	0.0580552	3.19e-06	0.00065542	6	34452694	II	PACSIN1	5'UTR	opensea
cg02650754	0.690317	0.637438	0.672691	0.0528791	3.2e-06	0.00065542	1	35999405	II	KIAA0319L	Body	opensea
cg26976693	0.326402	0.256984	0.303263	0.0694181	3.31e-06	0.000667127	17	8802846	II	PIK3R5	Body	opensea
cg14465165	0.781028	0.714409	0.758822	0.0666192	3.43e-06	0.000678079	17	38769229	II		IGR	opensea
cg01373166	0.609013	0.554203	0.590743	0.0548097	3.43e-06	0.000678079	22	24823389	II	ADORA2A	TSS200	shelf
cg07473853	0.683316	0.629127	0.665253	0.0541889	3.45e-06	0.000679699	8	124524758	II	FBXO32	Body	opensea
cg25060738	0.312229	0.226037	0.283498	0.0861918	3.48e-06	0.00068224	6	108108559	II	SCML4	5'UTR	opensea
cg08288345	0.635416	0.57044	0.613757	0.0649755	3.57e-06	0.000690087	6	31506604	II	BAT1	Body	shelf
cg07332563	0.402518	0.228436	0.344491	0.174083	3.63e-06	0.000693367	6	291687	II	DUSP22	TSS1500	shore
cg13442969	0.302685	0.251897	0.285756	0.0507873	3.69e-06	0.000698606	12	68044208	II	DYRK2	Body	shore
cg00484899	0.75214	0.820459	0.774913	-0.0683192	3.85e-06	0.000713141	8	110309784	II	NUDCD1	Body	opensea
cg00635950	0.73715	0.798241	0.757514	-0.0610915	4.03e-06	0.000726636	12	30899203	II	CAPRIN2	Body	opensea
cg24915158	0.545536	0.47572	0.522264	0.0698162	4.05e-06	0.000728201	20	50117734	II	NFATC2	Body	opensea
cg11176595	0.522869	0.45241	0.499382	0.0704581	4.11e-06	0.000732526	4	40232649	II	RHOH	5'UTR	opensea
cg17610751	0.101255	0.0481599	0.0835568	0.0530954	4.12e-06	0.000732672	17	44272526	II	KANSL1-AS1	Body	shore
cg24727216	0.493587	0.442279	0.476484	0.0513081	4.2e-06	0.000739743	20	30947724	II	ASXL1	Body	shore
cg27322705	0.687025	0.630527	0.668192	0.0564982	4.49e-06	0.00076373	14	38028934	II		IGR	opensea
cg13982028	0.827907	0.893329	0.849714	-0.0654221	4.54e-06	0.000767439	1	167516895	II	CREG1	Body	opensea
cg15459165	0.388359	0.327747	0.368155	0.0606121	4.67e-06	0.000779846	1	31223850	II	LAPTM5	Body	opensea
cg10250177	0.402	0.344342	0.382781	0.057658	4.7e-06	0.000782404	1	32739752	II	LCK	5'UTR	shore
cg18352730	0.0813411	0.0277126	0.063465	0.0536286	4.75e-06	0.000785627	8	66546951	II	ARMC1	TSS1500	shore
cg10191882	0.41706	0.364875	0.399665	0.052185	4.76e-06	0.000786543	3	156876880	II	CCNL1	Body	shore
cg12205270	0.564673	0.484678	0.538008	0.0799948	4.77e-06	0.000787572	17	76731088	II	CYTH1	Body	opensea
cg01362143	0.722795	0.650992	0.698861	0.0718031	4.78e-06	0.000788224	1	248635723	II	OR2T3	TSS1500	opensea
cg06139431	0.609239	0.666948	0.628475	-0.0577084	4.85e-06	0.000792588	16	1252484	I	CACNA1H	Body	shore
cg13810149	0.603903	0.52732	0.578375	0.0765824	4.87e-06	0.00079365	15	52513322	II	MYO5C	Body	opensea
cg09330016	0.844704	0.90101	0.863473	-0.0563054	4.88e-06	0.000794077	2	176771115	II		IGR	opensea
cg00925947	0.880924	0.936485	0.899444	-0.0555602	4.95e-06	0.000799766	4	134932828	II		IGR	opensea
cg13951797	0.520824	0.459372	0.50034	0.0614519	4.96e-06	0.000800367	16	2204381	II	TRAF7	TSS1500	shore
cg23701226	0.589642	0.523485	0.567589	0.0661569	4.98e-06	0.000802616	3	122516277	II	DIRC2	Body	shore
cg04952900	0.821689	0.764443	0.802607	0.0572457	5.15e-06	0.00081604	6	166310618	II		IGR	opensea
cg04837483	0.479652	0.399193	0.452833	0.080459	5.22e-06	0.000821924	3	52303959	II	WDR82	Body	opensea
cg20663141	0.400201	0.344343	0.381582	0.0558577	5.33e-06	0.000829481	7	50461750	II	IKZF1	Body	opensea
cg15914379	0.221013	0.164659	0.202228	0.0563538	5.42e-06	0.000836042	6	33195622	II		IGR	opensea
cg15822108	0.69227	0.754558	0.713033	-0.0622878	5.52e-06	0.000844731	4	140306311	II	NAA15	Body	opensea
cg23114211	0.832128	0.764987	0.809748	0.0671409	5.53e-06	0.000845989	6	47171815	II		IGR	opensea
cg06895885	0.869494	0.922599	0.887196	-0.0531052	5.53e-06	0.000845989	8	101169464	II	SPAG1	TSS1500	shore
cg01839993	0.396543	0.340468	0.377851	0.0560748	5.72e-06	0.000858144	10	74034644	II	DDIT4	Body	island
cg07112604	0.531531	0.478958	0.514007	0.0525732	5.84e-06	0.000866113	14	91836354	II	CCDC88C	Body	opensea
cg09221576	0.620081	0.544214	0.594792	0.0758666	5.97e-06	0.000876874	20	12225421	II		IGR	opensea
cg00475320	0.847967	0.778021	0.824651	0.0699459	6.18e-06	0.000888488	21	44203344	II		IGR	opensea
cg08465120	0.11487	0.0593753	0.0963721	0.0554952	6.2e-06	0.000890342	1	156627572	II	BCAN	Body	island
cg03786093	0.563162	0.51064	0.545654	0.052522	6.22e-06	0.000891598	17	75371205	II	2021-09-09	TSS1500	shore
cg16156751	0.637336	0.5829	0.619191	0.0544358	6.24e-06	0.00089246	12	57496476	II	STAT6	Body	opensea
cg08563318	0.788881	0.706917	0.76156	0.0819642	6.31e-06	0.000894895	10	11100049	II	CELF2	Body	opensea
cg03946834	0.479679	0.428975	0.462778	0.0507037	6.32e-06	0.00089527	2	65634579	II	SPRED2	Body	opensea
cg14731391	0.841533	0.892938	0.858668	-0.0514056	6.52e-06	0.000910244	12	71523979	II	TSPAN8	Body	opensea
cg11635401	0.768248	0.818591	0.785029	-0.0503431	6.55e-06	0.000912252	19	17322527	I	MYO9B	Body	island
cg26178337	0.5622	0.508869	0.544423	0.0533309	6.77e-06	0.000925428	4	78508595	II	CXCL13	5'UTR	opensea
cg12743031	0.5313	0.47735	0.513316	0.0539501	6.81e-06	0.000927611	8	27219512	II	PTK2B	5'UTR	opensea
cg23489671	0.44301	0.365219	0.41708	0.0777913	6.84e-06	0.000928783	10	14614245	II	FAM107B	TSS200	opensea
cg05064044	0.596757	0.370133	0.521215	0.226624	7.14e-06	0.000948562	6	292385	II	DUSP22	1stExon	island
cg17109893	0.537475	0.463096	0.512682	0.0743789	7.17e-06	0.000949659	16	57643645	II		IGR	opensea
cg12865285	0.715627	0.661669	0.697641	0.053958	7.17e-06	0.000949659	2	137301920	II		IGR	opensea
cg16240816	0.673997	0.598851	0.648949	0.0751456	7.23e-06	0.000953092	2	65861662	II		IGR	opensea
cg21545149	0.426268	0.375124	0.40922	0.0511437	7.23e-06	0.000953092	7	872130	II	SUN1	TSS200	opensea
cg01789501	0.807327	0.73401	0.782888	0.0733163	7.37e-06	0.000962068	1	101272300	II		IGR	opensea
cg25773695	0.495259	0.427245	0.472588	0.0680143	7.68e-06	0.00098152	1	116191657	II	VANGL1	5'UTR	opensea
cg20548744	0.147946	0.0856176	0.12717	0.0623287	7.68e-06	0.00098152	9	131790754	I	SH3GLB2	TSS200	shore
cg05132828	0.564809	0.498199	0.542606	0.0666096	7.76e-06	0.000988533	12	123560479	II	PITPNM2	5'UTR	opensea
cg20210410	0.544299	0.493946	0.527515	0.0503531	7.84e-06	0.000991774	2	209051361	II	C2orf80	Body	opensea
cg23554196	0.543907	0.48331	0.523708	0.0605969	7.91e-06	0.000996943	15	29211477	II		IGR	opensea
cg06747277	0.691807	0.641306	0.674973	0.0505001	8.19e-06	0.00101414	7	142633245	II		IGR	opensea
cg05703000	0.443067	0.388027	0.42472	0.0550403	8.24e-06	0.00101694	14	22978979	II		IGR	opensea
cg12741581	0.742701	0.686496	0.723966	0.0562044	8.36e-06	0.00102295	19	45033878	II	CEACAM20	TSS1500	opensea
cg26668828	0.424489	0.243285	0.364088	0.181205	8.43e-06	0.00102653	6	292823	I	DUSP22	Body	island
cg15521579	0.791949	0.875272	0.819723	-0.0833235	8.46e-06	0.00102896	2	161941692	II		IGR	opensea
cg21548813	0.504511	0.302545	0.437189	0.201966	8.54e-06	0.00103385	6	291882	II	DUSP22	TSS1500	shore
cg20034270	0.693161	0.603157	0.663159	0.090004	8.67e-06	0.00104186	4	26886485	II	STIM2	Body	opensea
cg03270133	0.643278	0.581863	0.622806	0.0614152	8.67e-06	0.00104186	8	143228470	II		IGR	opensea
cg08373547	0.278958	0.218996	0.25897	0.0599619	8.7e-06	0.0010435	14	52794541	II	PTGER2	3'UTR	opensea
cg11570753	0.56553	0.504834	0.545298	0.060696	8.76e-06	0.00104756	16	68451654	II	SMPD3	5'UTR	opensea
cg11301046	0.684428	0.634273	0.66771	0.0501551	8.9e-06	0.00105556	19	1541925	II		IGR	opensea
cg20752233	0.616431	0.565471	0.599444	0.0509595	9.18e-06	0.00107162	15	40330108	II	SRP14	Body	shore
cg09530779	0.48141	0.419527	0.460782	0.0618828	9.63e-06	0.00109741	3	112218257	II	BTLA	1stExon	opensea
cg06770429	0.462341	0.402888	0.442523	0.0594528	9.85e-06	0.00111136	6	143206075	II	HIVEP2	5'UTR	opensea
cg12338887	0.514011	0.457978	0.495333	0.0560329	1e-05	0.0011187	6	106542466	II	PRDM1	Body	opensea
cg10221075	0.504403	0.578346	0.52905	-0.0739433	1.01e-05	0.00112581	7	30292587	II		IGR	opensea
cg02520639	0.32358	0.24002	0.295727	0.0835605	1.03e-05	0.0011326	8	82021210	II	PAG1	5'UTR	shelf
cg18165503	0.74792	0.69063	0.728823	0.0572895	1.04e-05	0.00113624	6	150350106	II		IGR	opensea
cg23799091	0.529647	0.476851	0.512048	0.0527958	1.05e-05	0.00114242	11	75365642	II	MAP6	Body	opensea
cg02916283	0.580306	0.523639	0.561417	0.056667	1.05e-05	0.00114303	14	90087792	II		IGR	shelf
cg16263644	0.808394	0.753174	0.789987	0.05522	1.07e-05	0.00115435	3	33102258	II	GLB1	Body	opensea
cg06276367	0.612292	0.554925	0.59317	0.0573666	1.08e-05	0.00115955	6	93892692	II		IGR	opensea
cg09688773	0.11632	0.0583004	0.09698	0.0580194	1.09e-05	0.00116326	3	172469100	II		IGR	shore
cg12622863	0.555837	0.504607	0.538761	0.0512306	1.1e-05	0.00116797	14	95712746	II	CLMN	Body	opensea
cg22740441	0.413345	0.354249	0.393646	0.0590959	1.11e-05	0.00117426	4	102249652	II	PPP3CA	Body	opensea
cg09437423	0.390239	0.321599	0.367359	0.0686393	1.11e-05	0.00117532	3	108541505	II	TRAT1	TSS200	opensea
cg26648185	0.611683	0.551498	0.591621	0.060185	1.11e-05	0.00117532	21	32927013	II	TIAM1	5'UTR	shelf
cg22648996	0.579845	0.525135	0.561609	0.0547102	1.13e-05	0.0011835	10	63946213	II		IGR	opensea
cg10491774	0.532201	0.480673	0.515025	0.0515283	1.14e-05	0.00119263	18	46394982	II		IGR	opensea
cg03052182	0.348197	0.29579	0.330728	0.0524072	1.15e-05	0.00119498	6	30653530	II	KIAA1949	Body	shore
cg02129675	0.686851	0.611272	0.661658	0.0755784	1.16e-05	0.0011994	12	123560298	II	PITPNM2	5'UTR	opensea
cg06748146	0.718689	0.644571	0.693983	0.074118	1.21e-05	0.00122327	10	71104724	II	HK1	Body	opensea
cg07586026	0.414797	0.470924	0.433506	-0.0561268	1.22e-05	0.00122754	1	12600225	I		IGR	shore
cg06732873	0.675801	0.603663	0.651755	0.0721381	1.22e-05	0.00122858	7	35731578	II	HERPUD2	Body	shelf
cg19589800	0.634011	0.578684	0.615569	0.0553269	1.22e-05	0.00122858	12	93820263	II	UBE2N	Body	opensea
cg09323878	0.625996	0.573569	0.60852	0.0524263	1.23e-05	0.00123274	6	142872816	II	LOC153910	Body	opensea
cg09382734	0.616882	0.552582	0.595449	0.0643	1.23e-05	0.0012347	12	108631016	II	WSCD2	Body	opensea
cg12494143	0.658166	0.604593	0.640309	0.0535728	1.24e-05	0.00123684	20	4148606	II	SMOX	5'UTR	opensea
cg05104052	0.220428	0.169899	0.203585	0.0505293	1.24e-05	0.00123853	1	230245764	II	GALNT2	Body	opensea
cg12247101	0.420715	0.305007	0.382146	0.115708	1.25e-05	0.00124153	6	30653549	I	KIAA1949	Body	shore
cg17348714	0.610311	0.533622	0.584748	0.0766884	1.26e-05	0.00124379	14	102289979	II	PPP2R5C	Body	opensea
cg15059558	0.339195	0.265907	0.314766	0.0732885	1.27e-05	0.00125216	13	112729515	II		IGR	shore
cg26153784	0.665445	0.603501	0.644797	0.061944	1.28e-05	0.00125355	1	10999921	II		IGR	opensea
cg06402135	0.6237	0.553047	0.600149	0.0706526	1.29e-05	0.00125838	2	106494706	II	NCK2	Body	shelf
cg12691651	0.369056	0.318404	0.352172	0.0506514	1.31e-05	0.00126708	15	73075087	II	ADPGK	Body	shore
cg16920608	0.548276	0.49444	0.530331	0.053836	1.32e-05	0.00127214	3	172698951	II	SPATA16	Body	opensea
cg01584183	0.752146	0.697712	0.734001	0.0544345	1.33e-05	0.00127464	18	24136594	II	KCTD1	Body	opensea
cg07015356	0.67467	0.615266	0.654868	0.0594037	1.34e-05	0.00128234	1	237670272	II	RYR2	Body	opensea
cg00822539	0.604191	0.546812	0.585065	0.0573796	1.37e-05	0.00129392	20	57469623	II	GNAS	5'UTR	shore
cg19746896	0.418576	0.366671	0.401274	0.0519047	1.38e-05	0.00129609	12	793773	II		IGR	opensea
cg03449448	0.741916	0.667105	0.716979	0.0748111	1.4e-05	0.00130757	20	57721575	II		IGR	opensea
cg06138905	0.515218	0.448809	0.493082	0.0664099	1.41e-05	0.00131292	3	171825439	II	FNDC3B	5'UTR	opensea
cg04757492	0.682781	0.609078	0.658213	0.0737038	1.46e-05	0.00133497	8	145003862	II	PLEC1	Body	island
cg25715124	0.48307	0.422737	0.462959	0.0603334	1.46e-05	0.00133497	1	200276578	II		IGR	opensea
cg09870892	0.540845	0.487352	0.523014	0.0534933	1.48e-05	0.00134207	14	73859699	II	NUMB	5'UTR	opensea
cg10938586	0.0688409	0.187966	0.108549	-0.119125	1.5e-05	0.00135242	10	97849795	I		IGR	island
cg23466418	0.15424	0.103923	0.137468	0.0503173	1.5e-05	0.00135343	7	155255791	II	EN2	3'UTR	shore
cg24379812	0.535168	0.484777	0.518371	0.0503912	1.53e-05	0.00136363	2	74213392	II	TET3	TSS200	shore
cg10806462	0.523447	0.471854	0.506249	0.0515938	1.54e-05	0.00136753	2	240072244	II	HDAC4	Body	opensea
cg16409409	0.298415	0.354128	0.316986	-0.0557134	1.55e-05	0.00137572	1	200861597	I	C1orf106	Body	shore
cg13630523	0.814515	0.757769	0.7956	0.0567462	1.57e-05	0.00138268	5	35194696	II	PRLR	5'UTR	opensea
cg19616624	0.295563	0.240274	0.277133	0.0552897	1.58e-05	0.00138848	20	1638811	II	SIRPG	TSS1500	opensea
cg17586290	0.810193	0.752336	0.790907	0.0578573	1.58e-05	0.00138993	2	7247131	II		IGR	opensea
cg12438392	0.152963	0.0880829	0.131336	0.0648796	1.6e-05	0.00139808	2	122513569	II	TSN	Body	shore
cg02927042	0.689595	0.758717	0.712636	-0.0691219	1.61e-05	0.00140351	1	21476669	II	EIF4G3	5'UTR	opensea
cg26551697	0.617077	0.558374	0.597509	0.0587028	1.62e-05	0.00140521	5	176816539	II	SLC34A1	Body	opensea
cg11980866	0.834831	0.782408	0.817357	0.0524226	1.62e-05	0.00140566	21	35956464	II	RCAN1	Body	opensea
cg03650189	0.361616	0.251169	0.3248	0.110447	1.63e-05	0.00140928	19	10405083	II	ICAM5	Body	island
cg02598564	0.712487	0.661638	0.695537	0.0508492	1.63e-05	0.00140947	10	72822634	II		IGR	opensea
cg27129590	0.754138	0.695405	0.73456	0.0587334	1.65e-05	0.00141496	12	116351979	II		IGR	shelf
cg17833958	0.677372	0.621546	0.658763	0.0558258	1.66e-05	0.00141895	5	118689317	II	TNFAIP8	TSS1500	shelf
cg13457462	0.685221	0.627473	0.665972	0.0577478	1.68e-05	0.00142792	8	49801972	II		IGR	opensea
cg13662290	0.531145	0.460993	0.507761	0.0701522	1.7e-05	0.00143437	7	150264311	II	GIMAP4	TSS200	opensea
cg21083798	0.788489	0.841906	0.806294	-0.0534173	1.74e-05	0.00144969	3	124125950	II	KALRN	Body	opensea
cg11457737	0.418337	0.352625	0.396433	0.0657115	1.75e-05	0.00145575	3	170973453	II	TNIK	Body	opensea
cg11235426	0.479233	0.290389	0.416285	0.188845	1.75e-05	0.00145684	6	292522	II	DUSP22	1stExon	island
cg10797624	0.529402	0.451616	0.503473	0.0777863	1.76e-05	0.00145698	20	62382338	II	ZBTB46	Body	shore
cg09901544	0.69647	0.642033	0.678324	0.0544374	1.77e-05	0.00146172	1	165499601	II	LOC400794	Body	opensea
cg09513276	0.358673	0.291284	0.33621	0.0673893	1.77e-05	0.0014629	20	55836676	II	BMP7	Body	shelf
cg01466491	0.79408	0.716134	0.768098	0.0779454	1.78e-05	0.00146769	19	10523363	II		IGR	shelf
cg18034577	0.750471	0.690756	0.730566	0.0597159	1.81e-05	0.00147816	15	102345708	II	OR4F6	TSS1500	opensea
cg07369374	0.66606	0.592256	0.641459	0.0738037	1.82e-05	0.00148146	6	40359130	II		IGR	shore
cg05357229	0.822466	0.767729	0.80422	0.0547372	1.83e-05	0.00148435	2	234616060	II	UGT1A6	Body	opensea
cg21241560	0.5997	0.536402	0.578601	0.0632987	1.83e-05	0.00148494	15	60942667	II	RORA	Body	opensea
cg10628153	0.808516	0.755679	0.790904	0.0528369	1.84e-05	0.00148943	5	88566915	II		IGR	opensea
cg09080576	0.261722	0.199774	0.241073	0.0619479	1.84e-05	0.00149041	9	134554089	II	RAPGEF1	Body	opensea
cg24891660	0.602483	0.548908	0.584624	0.0535751	1.84e-05	0.00149065	8	145003653	I	PLEC1	Body	island
cg17876578	0.380765	0.218761	0.326764	0.162004	1.85e-05	0.00149223	6	291859	II	DUSP22	TSS200	shore
cg08334751	0.642905	0.585294	0.623701	0.0576109	1.85e-05	0.0014928	13	102670167	II	FGF14	Body	opensea
cg13290274	0.50279	0.430959	0.478847	0.0718314	1.89e-05	0.0015085	2	60946565	II		IGR	opensea
cg24188441	0.528589	0.462491	0.506556	0.066098	1.89e-05	0.00151004	3	195265030	II	PPP1R2	Body	opensea
cg01157951	0.582605	0.517299	0.560836	0.0653057	1.9e-05	0.00151117	6	31540399	II	LTA	5'UTR	opensea
cg12362198	0.733649	0.681551	0.716283	0.0520984	1.9e-05	0.00151343	20	7609170	II		IGR	opensea
cg04776489	0.630071	0.573195	0.611112	0.0568763	1.91e-05	0.00151725	22	22597965	II	VPREB1	TSS1500	opensea
cg15431659	0.252355	0.337414	0.280708	-0.0850594	1.96e-05	0.00153135	3	194901357	I	C3orf21	Body	opensea
cg03209395	0.649935	0.594326	0.631399	0.0556084	1.98e-05	0.00153757	7	1295653	II		IGR	opensea
cg07972954	0.252058	0.201933	0.23535	0.0501256	1.98e-05	0.00153828	6	30690392	II	TUBB	Body	shore
cg20233834	0.398801	0.329422	0.375675	0.0693792	2e-05	0.00154367	7	50189155	II	C7orf72	Body	opensea
cg07384439	0.752628	0.702412	0.735889	0.0502155	2.03e-05	0.0015528	17	69334706	II		IGR	opensea
cg11828888	0.328722	0.274847	0.310763	0.0538742	2.04e-05	0.00155707	19	9977094	II	OLFM2	Body	opensea
cg21890646	0.398767	0.34561	0.381048	0.0531566	2.07e-05	0.00157026	14	91816120	II	CCDC88C	Body	opensea
cg07679038	0.154019	0.0845554	0.130864	0.0694636	2.08e-05	0.00157251	20	36793851	II	TGM2	TSS200	island
cg16132619	0.809808	0.756022	0.791879	0.0537853	2.09e-05	0.00157564	5	126339947	II	2021-03-03	5'UTR	opensea
cg09569166	0.742724	0.612237	0.699228	0.130487	2.09e-05	0.00157606	13	42853518	II	AKAP11	5'UTR	opensea
cg24124954	0.365446	0.29359	0.341494	0.0718564	2.1e-05	0.00157877	6	31508106	II	BAT1	Body	shore
cg00475034	0.640062	0.589456	0.623194	0.0506064	2.15e-05	0.00159376	16	68501448	II		IGR	opensea
cg21251115	0.744909	0.674117	0.721312	0.070792	2.15e-05	0.00159402	2	235046291	II		IGR	opensea
cg02039225	0.603061	0.515942	0.574021	0.0871188	2.15e-05	0.00159449	5	180231650	II	MGAT1	TSS1500	shore
cg18511461	0.5183	0.43261	0.489737	0.0856904	2.16e-05	0.00159464	2	181989473	II	LOC101927156	Body	opensea
cg23571160	0.711136	0.766507	0.729593	-0.0553709	2.17e-05	0.00159828	11	28372942	II		IGR	opensea
cg23733945	0.680654	0.623558	0.661622	0.0570959	2.19e-05	0.00160377	6	43056688	II	PTK7	Body	opensea
cg07905908	0.303827	0.247752	0.285135	0.0560749	2.19e-05	0.00160406	4	109034624	II	LEF1	Body	opensea
cg04359635	0.588539	0.531888	0.569655	0.0566512	2.19e-05	0.00160582	5	138725975	II	MZB1	TSS1500	shore
cg05019530	0.612123	0.553567	0.592604	0.058556	2.2e-05	0.00160941	22	48339795	II		IGR	opensea
cg01034232	0.57246	0.504562	0.549827	0.0678982	2.23e-05	0.0016193	7	4031943	II	SDK1	Body	opensea
cg08267847	0.696861	0.62324	0.67232	0.0736211	2.24e-05	0.00162416	1	116991393	II	LOC101929023	Body	opensea
cg16237475	0.499799	0.443041	0.48088	0.0567585	2.28e-05	0.00163693	1	231351310	II	TRIM67	3'UTR	opensea
cg27511678	0.480218	0.42453	0.461655	0.0556881	2.28e-05	0.00163693	18	48721148	II	MEX3C	Body	shore
cg19364530	0.610609	0.560523	0.593914	0.0500862	2.28e-05	0.0016377	1	247875232	II	OR6F1	1stExon	opensea
cg14523800	0.83105	0.882489	0.848197	-0.0514383	2.29e-05	0.00163888	4	143012309	II	INPP4B	Body	opensea
cg15188217	0.586477	0.519571	0.564175	0.0669052	2.33e-05	0.00165204	6	106589718	II		IGR	opensea
cg02947434	0.557415	0.471748	0.528859	0.0856674	2.33e-05	0.00165279	12	33728505	II		IGR	opensea
cg11984161	0.696566	0.644231	0.679121	0.0523345	2.38e-05	0.0016695	19	35757015	II	LSR	Body	shore
cg12474981	0.775827	0.709789	0.753814	0.066038	2.39e-05	0.00167211	19	48751505	II	CARD8	5'UTR	opensea
cg21981744	0.723242	0.668864	0.705116	0.0543779	2.46e-05	0.00169587	16	3115588	II	IL32	5'UTR	opensea
cg24818690	0.37606	0.325861	0.359327	0.0501982	2.47e-05	0.00169869	16	48647055	II	MIR5095	Body	shelf
cg24254409	0.648873	0.58777	0.628505	0.0611032	2.48e-05	0.00170133	19	14618044	II		IGR	opensea
cg25101092	0.621021	0.568923	0.603655	0.0520982	2.48e-05	0.00170277	2	99386598	II	LOC101927070	Body	opensea
cg22971636	0.677536	0.620443	0.658505	0.0570926	2.49e-05	0.001704	21	18223564	II		IGR	opensea
cg17622723	0.734381	0.623052	0.697272	0.111329	2.49e-05	0.00170676	5	60148797	II		IGR	opensea
cg17203492	0.776368	0.714739	0.755825	0.0616289	2.52e-05	0.00171344	2	61935357	II		IGR	opensea
cg27209729	0.441301	0.556347	0.47965	-0.115046	2.53e-05	0.00171775	11	64428925	II	NRXN2	Body	shore
cg16580362	0.732224	0.676909	0.713785	0.0553151	2.54e-05	0.00172191	1	227961708	II	SNAP47	Body	opensea
cg24761763	0.624804	0.557809	0.602473	0.0669955	2.54e-05	0.00172251	3	134622746	II	EPHB1	Body	opensea
cg06896207	0.311918	0.260753	0.294863	0.0511643	2.56e-05	0.00172781	19	2095364	II	MOBKL2A	5'UTR	shore
cg26579145	0.747486	0.676866	0.723946	0.0706199	2.6e-05	0.00173978	16	22829691	II	HS3ST2	Body	shelf
cg02768790	0.648397	0.56928	0.622025	0.0791168	2.6e-05	0.00174191	11	69152387	II		IGR	opensea
cg12408363	0.765665	0.707247	0.746193	0.058418	2.63e-05	0.00174953	17	76713041	II	CYTH1	1stExon	opensea
cg01434938	0.6865	0.634519	0.669173	0.0519808	2.63e-05	0.00174996	14	50833146	II	CDKL1	Body	opensea
cg04802449	0.426609	0.364945	0.406054	0.0616642	2.64e-05	0.00175276	7	157798295	II	PTPRN2	Body	opensea
cg11373114	0.727341	0.780432	0.745038	-0.0530912	2.69e-05	0.00176705	20	25096068	II		IGR	opensea
cg18827572	0.693084	0.642848	0.676338	0.0502354	2.69e-05	0.00176708	20	60243914	II	CDH4	Body	opensea
cg26662969	0.613464	0.665879	0.630936	-0.0524144	2.7e-05	0.00177006	10	34994129	II	PARD3	Body	opensea
cg18165065	0.81078	0.874407	0.831989	-0.0636273	2.71e-05	0.00177434	1	8130665	II		IGR	opensea
cg03014241	0.813912	0.754336	0.794053	0.0595759	2.72e-05	0.00177742	16	11348611	II	SOCS1	3'UTR	island
cg26828058	0.614575	0.538057	0.589069	0.0765178	2.72e-05	0.00177878	6	130544162	II	SAMD3	TSS200	opensea
cg13800769	0.459618	0.395306	0.43818	0.0643113	2.73e-05	0.00177942	12	4916913	II	KCNA6	TSS1500	shore
cg27434596	0.709865	0.62974	0.683156	0.0801249	2.73e-05	0.00178056	11	85894417	II		IGR	opensea
cg04771100	0.332863	0.407465	0.35773	-0.0746027	2.73e-05	0.00178193	8	38832335	I	HTRA4	Body	island
cg01741041	0.361553	0.303639	0.342248	0.0579143	2.73e-05	0.00178245	7	5567862	II	ACTB	Body	shore
cg16064512	0.484763	0.432437	0.467321	0.0523268	2.74e-05	0.00178387	2	135472142	II	TMEM163	Body	shelf
cg00897703	0.481471	0.422411	0.461784	0.0590606	2.76e-05	0.00178957	2	135434956	II	TMEM163	Body	opensea
cg23327200	0.675714	0.624916	0.658781	0.0507978	2.78e-05	0.00179203	17	72246037	II	TTYH2	5'UTR	opensea
cg01226278	0.752076	0.824577	0.776243	-0.0725018	2.78e-05	0.00179301	10	119774576	II	RAB11FIP2	Body	opensea
cg16733643	0.534578	0.604587	0.557914	-0.0700085	2.83e-05	0.00180895	1	41575522	II	SCMH1	Body	opensea
cg09393846	0.851396	0.905571	0.869454	-0.0541751	2.83e-05	0.00180986	15	38519071	II		IGR	opensea
cg04059696	0.621507	0.56478	0.602598	0.056727	2.84e-05	0.00181167	2	27211953	II	MAPRE3	5'UTR	opensea
cg19321684	0.27427	0.205807	0.251449	0.0684631	2.86e-05	0.00181919	6	32159933	II	GPSM3	Body	shelf
cg20417154	0.48757	0.433508	0.46955	0.0540619	2.89e-05	0.00182663	12	123944398	II	SNRNP35	5'UTR	shore
cg16519910	0.650589	0.565643	0.622274	0.0849452	2.89e-05	0.0018272	3	128837962	II	RAB43	Body	shore
cg06466839	0.581568	0.527962	0.563699	0.0536055	2.89e-05	0.00182792	11	129062277	II	RICS	TSS200	opensea
cg16036316	0.69256	0.631939	0.672353	0.060621	2.9e-05	0.00182885	11	118213527	II	CD3D	TSS200	opensea
cg27296413	0.555918	0.503053	0.538297	0.0528656	2.97e-05	0.00185088	1	159037843	II	AIM2	Body	opensea
cg12685962	0.456407	0.507621	0.473479	-0.0512138	2.97e-05	0.00185178	19	13144918	II	NFIX	Body	opensea
cg23031196	0.45434	0.351788	0.420156	0.102552	2.98e-05	0.00185398	12	46664096	II	SLC38A1	TSS1500	shore
cg12682972	0.648997	0.551885	0.616627	0.0971116	2.99e-05	0.00185721	2	102444908	II	MAP4K4	Body	opensea
cg16549534	0.518709	0.459179	0.498866	0.0595305	2.99e-05	0.00185721	1	199403601	II		IGR	opensea
cg08463024	0.233717	0.178275	0.215236	0.055442	2.99e-05	0.00185721	6	31508167	II	BAT1	Body	shore
cg19352832	0.590484	0.539115	0.573361	0.0513692	3.01e-05	0.00185985	8	42608976	II	CHRNA6	Body	opensea
cg24024833	0.643689	0.5826	0.623326	0.0610888	3.02e-05	0.00186329	11	1892608	II	LSP1	5'UTR	shore
cg23834301	0.570727	0.515373	0.552276	0.0553536	3.02e-05	0.00186329	22	40612055	II	TNRC6B	Body	opensea
cg25001923	0.766783	0.705515	0.74636	0.0612688	3.05e-05	0.00187328	1	76760322	II	ST6GALNAC3	Body	opensea
cg19360507	0.7399	0.650359	0.710053	0.0895408	3.1e-05	0.0018885	5	40441880	II		IGR	opensea
cg07873183	0.532476	0.475822	0.513591	0.0566541	3.12e-05	0.00189552	17	75451669	II	2021-09-09	Body	shelf
cg06065019	0.298549	0.232386	0.276495	0.0661635	3.13e-05	0.00189634	2	177356276	II		IGR	shore
cg01156293	0.613361	0.531834	0.586185	0.0815262	3.14e-05	0.00189999	6	42739787	II		IGR	opensea
cg27465837	0.702453	0.648619	0.684508	0.0538338	3.14e-05	0.00190051	8	67039178	II	TRIM55	TSS200	opensea
cg09571603	0.860323	0.911041	0.877229	-0.0507181	3.15e-05	0.00190135	7	56126814	II	SNORA15	TSS1500	opensea
cg23264395	0.519708	0.467334	0.50225	0.0523742	3.15e-05	0.00190136	1	207096239	II	FCMR	TSS1500	opensea
cg00154543	0.654576	0.598689	0.635947	0.0558873	3.15e-05	0.00190291	1	233850531	II		IGR	opensea
cg01426921	0.157806	0.0808392	0.13215	0.0769664	3.19e-05	0.00191365	9	35658776	II	RMRP	TSS1500	island
cg01676238	0.607815	0.528576	0.581402	0.0792394	3.2e-05	0.00191704	6	144781796	II	UTRN	Body	opensea
cg01581807	0.55731	0.504604	0.539741	0.0527053	3.21e-05	0.00191969	1	232714905	II		IGR	opensea
cg03806646	0.69761	0.752054	0.715758	-0.0544436	3.21e-05	0.00192106	11	76176384	II	C11orf30	Body	opensea
cg07180197	0.806856	0.756563	0.790091	0.0502932	3.22e-05	0.00192404	8	67039155	II	TRIM55	TSS200	opensea
cg09873524	0.798795	0.730801	0.77613	0.0679944	3.23e-05	0.00192701	15	23062853	II	NIPA1	Body	opensea
cg01171360	0.395303	0.249781	0.346796	0.145522	3.26e-05	0.00193558	6	293285	I	DUSP22	Body	shore
cg09139141	0.479751	0.420821	0.460108	0.0589297	3.28e-05	0.00194183	5	50728971	II		IGR	opensea
cg11067966	0.638424	0.566368	0.614405	0.0720558	3.3e-05	0.00194601	2	15317374	II	NBAS	Body	opensea
cg16506910	0.675613	0.604323	0.65185	0.0712899	3.31e-05	0.00194649	6	72114693	II	MIR30A	TSS1500	opensea
cg13698574	0.543115	0.490534	0.525588	0.052581	3.33e-05	0.00195331	2	106364714	II	NCK2	5'UTR	shelf
cg26824071	0.792412	0.729767	0.771531	0.0626449	3.35e-05	0.00195866	8	103110169	II	NCALD	5'UTR	opensea
cg07019599	0.662924	0.606083	0.643977	0.0568414	3.41e-05	0.00197739	17	34207481	II	CCL5	TSS200	opensea
cg10335612	0.814034	0.760276	0.796115	0.0537584	3.43e-05	0.00198112	21	43507256	II	UMODL1	Body	opensea
cg03548512	0.481411	0.424313	0.462378	0.0570979	3.43e-05	0.00198215	10	73978697	II	C10orf104	5'UTR	shelf
cg06987246	0.581419	0.504276	0.555705	0.077143	3.44e-05	0.0019851	7	6659785	II	ZNF853	Body	shelf
cg07176692	0.470982	0.407106	0.44969	0.0638759	3.44e-05	0.00198568	1	113500329	II	SLC16A1	TSS1500	shore
cg27395200	0.557197	0.502072	0.538822	0.0551244	3.45e-05	0.00198798	6	32942710	II	BRD2	Body	shore
cg10821511	0.558878	0.503925	0.54056	0.0549527	3.48e-05	0.00199644	17	47286445	II	GNGT2	5'UTR	opensea
cg07630078	0.507581	0.456501	0.490554	0.0510801	3.5e-05	0.00200358	16	89009557	II	CBFA2T3	Body	shore
cg09451030	0.283627	0.208232	0.258495	0.0753945	3.51e-05	0.00200482	4	104915466	II		IGR	opensea
cg12969488	0.710887	0.659919	0.693898	0.050968	3.51e-05	0.00200482	5	142780984	II	NR3C1	5'UTR	shore
cg06092244	0.813146	0.867985	0.831426	-0.0548385	3.51e-05	0.00200592	2	48796151	II	STON1-GTF2A1L	TSS200	opensea
cg21374563	0.537729	0.486532	0.520663	0.0511966	3.61e-05	0.00203192	10	132569979	II		IGR	opensea
cg08840142	0.410396	0.358548	0.393114	0.0518486	3.62e-05	0.00203525	10	22940728	II	PIP4K2A	Body	opensea
cg14374463	0.301416	0.251374	0.284735	0.0500417	3.62e-05	0.00203525	15	81590933	II	IL16	5'UTR	opensea
cg20188980	0.693798	0.61888	0.668825	0.0749183	3.65e-05	0.00204095	2	135471997	II	TMEM163	Body	shelf
cg00859858	0.491786	0.434374	0.472649	0.0574121	3.65e-05	0.00204095	1	37944257	II	ZC3H12A	Body	shelf
cg08267399	0.538631	0.486679	0.521313	0.0519521	3.65e-05	0.00204226	8	142349160	II	LOC731779	TSS1500	opensea
cg08007485	0.566708	0.495019	0.542811	0.071689	3.78e-05	0.00208106	16	57643973	II		IGR	opensea
cg17193974	0.716315	0.663341	0.698657	0.052974	3.79e-05	0.00208184	5	118664518	II	TNFAIP8	5'UTR	opensea
cg24141382	0.64993	0.59205	0.630637	0.0578797	3.83e-05	0.00209513	1	41446726	II	CTPS	5'UTR	shore
cg26300795	0.641906	0.582961	0.622258	0.0589455	3.88e-05	0.00210696	7	872547	II	SUN1	Body	opensea
cg14160349	0.249677	0.191092	0.230149	0.058585	3.95e-05	0.00212807	7	86783477	II	DMTF1	5'UTR	shore
cg14082886	0.434652	0.362495	0.4106	0.0721579	3.95e-05	0.0021282	11	35164485	II	CD44	Body	shelf
cg23260202	0.636351	0.585565	0.619422	0.0507859	4e-05	0.00213994	11	70705835	II	SHANK2	Body	opensea
cg08641302	0.349267	0.294561	0.331031	0.0547055	4.02e-05	0.00214472	3	185998699	II	DGKG	Body	opensea
cg07183362	0.561105	0.50594	0.542717	0.0551654	4.05e-05	0.0021511	5	1536762	II		IGR	opensea
cg22616379	0.4985	0.444014	0.480338	0.0544866	4.05e-05	0.0021511	20	62367648	II	LIME1	5'UTR	shore
cg04603954	0.826335	0.877265	0.843312	-0.0509301	4.05e-05	0.0021511	4	163786477	II		IGR	opensea
cg16644642	0.78221	0.714873	0.759764	0.0673376	4.05e-05	0.00215114	6	1186473	II		IGR	opensea
cg20162296	0.728373	0.677112	0.711286	0.0512613	4.05e-05	0.00215142	2	4033798	II		IGR	opensea
cg15584686	0.671688	0.593417	0.645597	0.0782705	4.07e-05	0.00215608	6	1822173	II	GMDS	Body	opensea
cg20438689	0.601624	0.54711	0.583452	0.0545142	4.1e-05	0.00216423	14	69969644	II	PLEKHD1	Body	opensea
cg00534502	0.535029	0.476777	0.515612	0.0582526	4.1e-05	0.00216547	17	80822180	II	TBCD	Body	shelf
cg19114333	0.446801	0.395555	0.429719	0.0512455	4.13e-05	0.00217097	11	123625682	II	OR6X1	TSS1500	opensea
cg02927990	0.717746	0.659683	0.698392	0.0580632	4.14e-05	0.002173	12	6542317	II		IGR	opensea
cg14217987	0.538002	0.486486	0.52083	0.0515155	4.16e-05	0.00217837	3	71471505	II	FOXP1	5'UTR	opensea
cg08881863	0.349956	0.283736	0.327883	0.0662199	4.16e-05	0.00217921	10	740024	II		IGR	shelf
cg15566798	0.616894	0.559947	0.597912	0.0569467	4.17e-05	0.00218099	9	82439301	II	LINC01507	TSS200	opensea
cg02484127	0.72242	0.778029	0.740956	-0.0556088	4.18e-05	0.00218438	3	128723005	I	CCDC48	Body	island
cg09822959	0.695171	0.634353	0.674898	0.0608185	4.21e-05	0.00219071	6	83572508	II		IGR	opensea
cg03380960	0.565122	0.512555	0.5476	0.0525668	4.24e-05	0.00219759	10	126325408	II	FAM53B	Body	opensea
cg21022868	0.712577	0.651224	0.692126	0.0613528	4.27e-05	0.00220511	1	159923861	II	SLAMF9	Body	opensea
cg20314480	0.237185	0.174728	0.216366	0.0624576	4.27e-05	0.0022056	15	81591736	II	IL16	5'UTR	opensea
cg14398876	0.580294	0.52708	0.562556	0.0532138	4.3e-05	0.00221256	22	35707288	II	TOM1	5'UTR	opensea
cg13711653	0.445822	0.376201	0.422615	0.0696209	4.35e-05	0.00222336	2	79840412	II	CTNNA2	5'UTR	opensea
cg01200021	0.627451	0.552743	0.602549	0.0747078	4.37e-05	0.00222638	6	40359007	II		IGR	shore
cg02509009	0.766818	0.693	0.742212	0.0738177	4.38e-05	0.0022283	4	78226903	II		IGR	opensea
cg00254470	0.671342	0.604206	0.648963	0.0671353	4.38e-05	0.0022283	8	129006087	II	PVT1	Body	opensea
cg20299572	0.564224	0.507536	0.545328	0.0566885	4.42e-05	0.00223902	11	1750763	II	HCCA2	Body	opensea
cg07854436	0.661184	0.59158	0.637982	0.0696039	4.48e-05	0.00225382	2	177356448	II		IGR	shore
cg21341297	0.892776	0.829604	0.871718	0.0631724	4.49e-05	0.00225382	1	89459897	II	RBMXL1	TSS1500	shore
cg25897930	0.541484	0.477452	0.52014	0.0640325	4.5e-05	0.00225807	3	45957319	II	LZTFL1	TSS200	opensea
cg09423147	0.646672	0.587089	0.626811	0.0595831	4.52e-05	0.00226452	16	30672502	II	FBRS	Body	shore
cg27494086	0.582571	0.528563	0.564568	0.0540083	4.53e-05	0.00226743	20	3365025	II	C20orf194	Body	opensea
cg15236136	0.527872	0.47083	0.508858	0.0570414	4.55e-05	0.00227307	2	70336118	II		IGR	opensea
cg16038030	0.561611	0.493485	0.538903	0.0681267	4.55e-05	0.00227323	6	106589908	II		IGR	opensea
cg02555211	0.750453	0.697977	0.732961	0.0524763	4.57e-05	0.00227783	1	31232867	II		IGR	opensea
cg01409552	0.775158	0.830084	0.793467	-0.0549256	4.59e-05	0.0022828	16	28830997	II		IGR	shelf
cg17584870	0.553874	0.496301	0.534683	0.0575732	4.61e-05	0.00228808	12	76595284	II		IGR	opensea
cg13126790	0.674813	0.62435	0.657992	0.0504631	4.61e-05	0.00228808	6	160010346	II		IGR	opensea
cg08387102	0.63745	0.577373	0.617424	0.0600761	4.62e-05	0.00228848	1	198583670	II		IGR	opensea
cg19590214	0.643204	0.565458	0.617289	0.0777453	4.62e-05	0.00229057	15	73662561	II	HCN4	TSS1500	shore
cg06367707	0.521179	0.463182	0.501847	0.0579964	4.64e-05	0.00229374	3	13087700	II	IQSEC1	Body	opensea
cg19620333	0.634526	0.572543	0.613865	0.0619824	4.64e-05	0.00229545	15	81596332	II	IL16	Body	opensea
cg03441853	0.471671	0.404965	0.449436	0.0667055	4.65e-05	0.00229813	15	73075003	II	ADPGK	Body	shore
cg07181209	0.471169	0.576041	0.506126	-0.104871	4.66e-05	0.00229985	5	153585979	II	GALNT10	Body	opensea
cg12094903	0.533	0.474366	0.513455	0.0586331	4.68e-05	0.00230418	6	32808689	II	PSMB8	3'UTR	shelf
cg17439760	0.741995	0.684175	0.722721	0.0578194	4.69e-05	0.00230657	11	133442612	II		IGR	opensea
cg13054640	0.560763	0.49664	0.539388	0.0641226	4.7e-05	0.0023071	6	30647148	II	KIAA1949	Body	opensea
cg06779553	0.490338	0.42723	0.469302	0.0631087	4.7e-05	0.00230713	8	60020513	II	TOX	Body	opensea
cg05733104	0.761027	0.703445	0.741833	0.0575813	4.74e-05	0.00231724	3	9032419	II	SRGAP3	Body	island
cg11623855	0.682601	0.622872	0.662691	0.0597288	4.74e-05	0.00231757	11	33563720	II	C11orf41	TSS200	opensea
cg08816569	0.674435	0.61068	0.653183	0.063755	4.77e-05	0.00232276	7	114568475	II	MDFIC	Body	opensea
cg15515589	0.545344	0.494311	0.528333	0.0510329	4.78e-05	0.00232497	16	29036744	II		IGR	opensea
cg09959532	0.692718	0.642548	0.675995	0.0501704	4.78e-05	0.00232541	3	186145519	II		IGR	opensea
cg27455823	0.486757	0.41469	0.462735	0.0720671	4.84e-05	0.00233867	4	138676169	II		IGR	opensea
cg18350391	0.654561	0.59096	0.633361	0.0636009	4.85e-05	0.00234074	16	3115552	II	IL32	5'UTR	opensea
cg19212453	0.700075	0.637806	0.679318	0.0622693	4.86e-05	0.00234399	6	105691356	II		IGR	opensea
cg11978968	0.777949	0.860663	0.80552	-0.0827134	4.87e-05	0.00234621	2	77212930	II	LOC101927907	TSS200	opensea
cg02184418	0.649651	0.591558	0.630287	0.0580936	4.88e-05	0.00234621	1	32715449	II	LCK	TSS1500	shore
cg26011615	0.865336	0.916709	0.88246	-0.0513737	4.95e-05	0.00236309	1	212839307	II		IGR	opensea
cg25082710	0.434078	0.367873	0.41201	0.0662054	4.96e-05	0.00236543	1	152880108	II	IVL	TSS1500	opensea
cg03002689	0.620177	0.566041	0.602132	0.0541355	5e-05	0.00237327	22	20247735	II	RTN4R	Body	opensea
cg07631435	0.543966	0.473298	0.52041	0.0706673	5.01e-05	0.00237543	11	114043903	II	ZBTB16	Body	opensea
cg07552538	0.77681	0.712077	0.755232	0.0647331	5.01e-05	0.00237543	3	99657594	II	FILIP1L	5'UTR	opensea
cg17722508	0.453372	0.400371	0.435705	0.0530007	5.03e-05	0.00237892	1	31228006	II	LAPTM5	Body	opensea
cg04152478	0.759288	0.696865	0.73848	0.0624233	5.06e-05	0.00238556	8	125685873	II	MTSS1	Body	opensea
cg25806603	0.580025	0.518825	0.559625	0.0611997	5.13e-05	0.00240244	17	30851285	II	MYO1D	Body	opensea
cg18275512	0.548032	0.487444	0.527836	0.0605874	5.14e-05	0.0024057	3	10479218	II	ATP2B2	Body	opensea
cg13501527	0.575686	0.524089	0.558487	0.0515963	5.16e-05	0.00241024	9	123640474	II	PHF19	TSS1500	shore
cg21858113	0.659309	0.714103	0.677573	-0.0547944	5.18e-05	0.0024128	11	118015340	I	SCN4B	Body	shore
cg12810837	0.609288	0.536861	0.585146	0.072427	5.2e-05	0.00241993	12	9822287	II	CLEC2D	TSS200	opensea
cg18034209	0.658457	0.59995	0.638955	0.0585075	5.24e-05	0.00242766	3	34303892	II		IGR	opensea
cg24444325	0.579894	0.515864	0.558551	0.0640295	5.26e-05	0.0024319	4	56952962	II		IGR	opensea
cg11309454	0.521484	0.384503	0.475824	0.136981	5.28e-05	0.00243738	1	89459529	II	CCBL2	TSS1500	shore
cg07916864	0.734994	0.652155	0.707381	0.0828387	5.29e-05	0.00243866	13	111591571	II		IGR	opensea
cg08241406	0.645375	0.588472	0.626408	0.0569029	5.31e-05	0.00244321	10	63808875	II	ARID5B	TSS200	opensea
cg06766626	0.699895	0.631289	0.677026	0.0686053	5.32e-05	0.00244531	17	35017872	II		IGR	shelf
cg15592194	0.714177	0.627454	0.685269	0.0867232	5.35e-05	0.0024535	5	79033226	II	CMYA5	Body	opensea
cg09641390	0.624399	0.556959	0.601919	0.0674402	5.35e-05	0.00245412	14	91711520	II	GPR68	TSS1500	opensea
cg16455757	0.820453	0.871008	0.837305	-0.0505551	5.36e-05	0.00245436	2	693509	II		IGR	opensea
cg17438633	0.387361	0.3332	0.369307	0.0541614	5.36e-05	0.00245536	16	29836727	II	MVP	5'UTR	opensea
cg19155557	0.156176	0.0961429	0.136165	0.0600333	5.45e-05	0.00247677	3	41240643	I	CTNNB1	TSS1500	island
cg12769277	0.83255	0.886261	0.850454	-0.0537118	5.48e-05	0.00248486	5	122179877	II	SNX24	TSS1500	shore
cg13353542	0.557283	0.493723	0.536097	0.0635597	5.5e-05	0.00249014	9	80826125	II		IGR	opensea
cg00485090	0.445458	0.388528	0.426481	0.05693	5.56e-05	0.00250443	22	17306527	II		IGR	opensea
cg17107472	0.583172	0.530529	0.565624	0.0526424	5.64e-05	0.00252349	3	50611699	II	HEMK1	Body	opensea
cg27576485	0.565167	0.63928	0.589871	-0.0741131	5.64e-05	0.0025242	17	40558063	I	PTRF	Body	island
cg10531986	0.705517	0.643247	0.68476	0.0622704	5.65e-05	0.00252582	9	132652466	II	FNBP1	3'UTR	island
cg14169496	0.598433	0.54117	0.579345	0.0572625	5.66e-05	0.002527	4	36288123	II	DTHD1	Body	opensea
cg08419476	0.631881	0.555911	0.606558	0.0759701	5.68e-05	0.00253284	11	12739670	II	TEAD1	5'UTR	opensea
cg22282062	0.584314	0.522956	0.563861	0.0613584	5.69e-05	0.00253476	2	96812605	II	DUSP2	TSS1500	shore
cg17056676	0.660121	0.595162	0.638468	0.0649592	5.7e-05	0.0025368	10	116301354	II	ABLIM1	Body	opensea
cg23468816	0.670117	0.60261	0.647615	0.0675065	5.75e-05	0.00254896	10	63808748	II	ARID5B	TSS1500	opensea
cg25314150	0.428691	0.351829	0.40307	0.0768622	5.79e-05	0.00255999	19	485634	I		IGR	shelf
cg06143615	0.73437	0.681368	0.716702	0.0530015	5.83e-05	0.00256806	3	13462903	II	NUP210	TSS1500	shore
cg17221251	0.542594	0.48448	0.523223	0.0581137	5.89e-05	0.00258055	14	98164265	II		IGR	opensea
cg11249283	0.817082	0.868934	0.834366	-0.0518521	5.93e-05	0.00259113	19	17960227	II	JAK3	TSS1500	shore
cg24744014	0.720616	0.661929	0.701054	0.0586864	5.95e-05	0.00259576	2	11113304	II		IGR	opensea
cg10531637	0.63437	0.579429	0.616056	0.0549412	5.96e-05	0.00259653	22	51000048	II	C22orf41	5'UTR	shore
cg19919383	0.688536	0.740476	0.705849	-0.0519397	5.96e-05	0.00259653	3	17046834	II	PLCL2	Body	opensea
cg06370827	0.577936	0.523236	0.559703	0.0546998	5.97e-05	0.00259725	4	148981971	II	ARHGAP10	Body	opensea
cg10646607	0.662322	0.721605	0.682083	-0.0592832	5.97e-05	0.00259727	22	29548325	II	KREMEN1	Body	opensea
cg21539397	0.67748	0.611308	0.655422	0.0661718	6e-05	0.00260427	2	29224950	II	FAM179A	Body	opensea
cg13894134	0.608373	0.546468	0.587738	0.061905	6.01e-05	0.00260587	10	3799642	II		IGR	opensea
cg15529614	0.645958	0.591189	0.627702	0.0547693	6.04e-05	0.00261189	17	64198109	II		IGR	opensea
cg00923870	0.441323	0.385183	0.42261	0.0561408	6.05e-05	0.00261522	20	37698529	II		IGR	opensea
cg13865463	0.470684	0.394408	0.445259	0.0762769	6.07e-05	0.00262043	19	9013092	II	MUC16	Body	opensea
cg04640972	0.593503	0.528491	0.571832	0.0650116	6.11e-05	0.00262675	10	8373522	II		IGR	opensea
cg26983360	0.771136	0.835299	0.792524	-0.0641629	6.13e-05	0.00263109	1	155478565	II	ASH1L	Body	opensea
cg16452231	0.622977	0.566477	0.604143	0.0564995	6.13e-05	0.00263252	22	20106245	II	RANBP1	Body	shore
cg12413156	0.5815	0.519807	0.560936	0.0616933	6.15e-05	0.002635	20	62368256	II	LIME1	5'UTR	shore
cg23820714	0.559667	0.509228	0.542854	0.0504389	6.15e-05	0.002635	16	48630298	II	MIR5095	Body	opensea
cg18040619	0.828245	0.7759	0.810796	0.0523452	6.16e-05	0.00263669	12	93100935	II	C12orf74	Body	opensea
cg14094689	0.748667	0.694824	0.730719	0.0538422	6.2e-05	0.00264446	1	55892562	II		IGR	opensea
cg26508962	0.643596	0.585942	0.624378	0.0576541	6.21e-05	0.00264882	3	139045814	II		IGR	opensea
cg14164397	0.695014	0.629105	0.673045	0.0659091	6.24e-05	0.00265334	17	28707127	II	CPD	TSS1500	shore
cg22610399	0.72366	0.660621	0.702647	0.0630389	6.24e-05	0.00265336	2	38950230	II	GALM	Body	opensea
cg14748856	0.665407	0.603097	0.644637	0.0623102	6.32e-05	0.00267025	5	166139987	II		IGR	opensea
cg03545404	0.485216	0.433631	0.468021	0.0515842	6.37e-05	0.00268033	5	149556350	II	CDX1	Body	opensea
cg03320461	0.784625	0.718457	0.762569	0.066168	6.37e-05	0.00268119	2	71775822	II	DYSF	Body	opensea
cg02676199	0.671927	0.611553	0.651802	0.0603741	6.38e-05	0.00268341	14	23016309	II		IGR	opensea
cg16948489	0.53913	0.473183	0.517147	0.0659466	6.38e-05	0.00268362	1	203734262	II	LAX1	TSS200	opensea
cg18495767	0.410163	0.349457	0.389928	0.0607057	6.39e-05	0.00268495	6	119041216	II		IGR	opensea
cg22000430	0.582979	0.520271	0.562077	0.0627082	6.42e-05	0.00269262	14	22990203	II		IGR	opensea
cg14315046	0.620437	0.565873	0.602249	0.0545637	6.43e-05	0.00269389	11	116512632	II		IGR	opensea
cg07117760	0.539693	0.475807	0.518398	0.0638865	6.44e-05	0.00269518	4	144436296	II	SMARCA5-AS1	TSS1500	shore
cg26316885	0.458554	0.368457	0.428521	0.0900966	6.52e-05	0.00271303	19	10407317	II	ICAM5	3'UTR	island
cg18152612	0.697293	0.643022	0.679202	0.0542707	6.56e-05	0.00272148	2	109588322	II	EDAR	5'UTR	opensea
cg01791634	0.471985	0.414374	0.452781	0.0576109	6.57e-05	0.00272452	17	76130139	II	TMC8	Body	shore
cg06022525	0.81006	0.754191	0.791437	0.0558698	6.61e-05	0.00273226	17	9193705	II	STX8	Body	opensea
cg14523734	0.730427	0.666262	0.709039	0.0641653	6.61e-05	0.00273297	7	128020864	II		IGR	opensea
cg02500691	0.619662	0.564996	0.60144	0.0546658	6.67e-05	0.00274551	17	79476186	II		IGR	shelf
cg15233611	0.499912	0.445074	0.481633	0.054838	6.67e-05	0.00274589	12	122244660	II	SETD1B	Body	shore
cg14599160	0.258167	0.191608	0.23598	0.066559	6.68e-05	0.00274605	8	39818648	II	IDO2	Body	opensea
cg17475136	0.353188	0.40832	0.371565	-0.0551326	6.69e-05	0.00274932	7	1506897	I		IGR	opensea
cg18811907	0.646837	0.585008	0.626228	0.0618291	6.7e-05	0.00274997	22	38037190	II	SH3BP1	ExonBnd	shore
cg27217350	0.623584	0.571979	0.606383	0.0516057	6.7e-05	0.00275055	2	242813634	II	C2orf85	Body	shore
cg16589461	0.781641	0.727996	0.763759	0.0536456	6.75e-05	0.00276191	11	134232083	II	GLB1L2	Body	shore
cg00051371	0.816804	0.765413	0.799674	0.0513903	6.77e-05	0.00276604	7	75442678	II	CCL24	Body	opensea
cg09271709	0.63721	0.584826	0.619749	0.0523838	6.81e-05	0.00277597	2	50863603	II	NRXN1	Body	opensea
cg11474081	0.474399	0.411605	0.453468	0.0627942	6.82e-05	0.00277822	8	129234520	II		IGR	opensea
cg08715148	0.635872	0.584977	0.618907	0.050895	6.82e-05	0.00277822	6	113953839	II	LOC101927686	Body	opensea
cg13067992	0.555155	0.50344	0.537916	0.0517148	6.82e-05	0.00277881	8	54278624	II		IGR	opensea
cg09822636	0.806354	0.740402	0.78437	0.0659515	6.83e-05	0.0027796	8	125685871	II	MTSS1	Body	opensea
cg04774101	0.839863	0.780702	0.820142	0.0591604	6.86e-05	0.00278587	14	62677840	II		IGR	opensea
cg00674573	0.755135	0.697735	0.736001	0.0574004	6.87e-05	0.00278958	12	69446197	II		IGR	opensea
cg17743250	0.602092	0.693045	0.63241	-0.090953	6.9e-05	0.00279553	10	94820927	I	CYP26C1	TSS200	island
cg00328832	0.495711	0.44478	0.478734	0.0509316	6.91e-05	0.00279765	5	112251743	II	REEP5	Body	opensea
cg27654846	0.78162	0.726117	0.763119	0.0555035	6.98e-05	0.00280963	12	3129263	II	TEAD4	Body	opensea
cg23615393	0.804991	0.753682	0.787888	0.0513096	6.98e-05	0.00280963	1	159683683	II	CRP	Body	opensea
cg08307074	0.524736	0.460119	0.503197	0.0646174	7e-05	0.00281366	10	1784852	II		IGR	opensea
cg19083273	0.651778	0.599769	0.634442	0.0520095	7.01e-05	0.00281385	8	110535017	II	PKHD1L1	Body	opensea
cg03494529	0.575135	0.50459	0.55162	0.0705448	7.06e-05	0.00282279	15	66301522	II	MEGF11	Body	opensea
cg20254011	0.797304	0.850261	0.814956	-0.0529569	7.07e-05	0.00282527	1	221717084	II		IGR	opensea
cg14030719	0.648797	0.586662	0.628085	0.0621351	7.07e-05	0.00282528	20	32266794	II	E2F1	Body	shore
cg02676380	0.377953	0.458995	0.404967	-0.0810418	7.09e-05	0.00282734	4	122685587	I	PP12613	TSS200	shore
cg27058093	0.669684	0.615685	0.651684	0.053998	7.13e-05	0.00283674	20	1798766	II		IGR	opensea
cg25683631	0.54179	0.48197	0.52185	0.0598201	7.16e-05	0.00283968	1	20405033	II	PLA2G5	5'UTR	opensea
cg05999141	0.668961	0.618117	0.652013	0.0508439	7.21e-05	0.00284918	18	62337995	II		IGR	opensea
cg04053108	0.294764	0.241735	0.277087	0.053029	7.22e-05	0.00285113	12	6166028	I	VWF	Body	island
cg03084747	0.559493	0.496337	0.538441	0.063156	7.26e-05	0.0028583	2	155446692	II		IGR	opensea
cg01521681	0.331411	0.276365	0.313062	0.0550455	7.27e-05	0.00285951	14	54104057	II		IGR	opensea
cg08958747	0.745596	0.683243	0.724811	0.062353	7.3e-05	0.00286572	16	2203176	II	RAB26	Body	shelf
cg22516649	0.477356	0.413352	0.456022	0.0640041	7.32e-05	0.00286944	8	97718934	II	CPQ	5'UTR	opensea
cg02027791	0.803428	0.746757	0.784538	0.0566711	7.32e-05	0.00286944	14	22278684	II		IGR	opensea
cg04736673	0.300168	0.474055	0.35813	-0.173887	7.33e-05	0.00287134	10	61647141	II	CCDC6	Body	opensea
cg00501919	0.668994	0.599742	0.64591	0.0692517	7.35e-05	0.00287621	6	31540750	II	LTA	Body	opensea
cg21540530	0.601279	0.54105	0.581203	0.0602291	7.43e-05	0.0028919	2	188583082	II		IGR	opensea
cg26979423	0.472845	0.531815	0.492502	-0.0589692	7.43e-05	0.0028919	1	246038364	II	SMYD3	Body	opensea
cg10083098	0.261281	0.199651	0.240738	0.0616305	7.45e-05	0.00289466	14	75305100	II		IGR	opensea
cg27435424	0.787659	0.724654	0.766658	0.0630055	7.46e-05	0.00289592	10	14050718	II	FRMD4A	Body	opensea
cg06340704	0.73545	0.672468	0.714456	0.0629815	7.46e-05	0.00289592	13	97877417	II	MBNL2	5'UTR	opensea
cg01580578	0.499686	0.434667	0.478013	0.0650186	7.47e-05	0.00289833	7	156889041	II		IGR	opensea
cg17991206	0.714088	0.658819	0.695665	0.0552691	7.5e-05	0.00290511	6	167366683	II	RNASET2	Body	shelf
cg16795263	0.222681	0.170965	0.205443	0.0517158	7.53e-05	0.00291251	2	11915747	II	LPIN1	Body	opensea
cg12197357	0.693278	0.615383	0.667313	0.0778944	7.54e-05	0.00291326	1	228930267	II		IGR	opensea
cg16992839	0.738577	0.67818	0.718445	0.0603965	7.57e-05	0.00291902	11	76353433	II		IGR	opensea
cg20563269	0.558961	0.628666	0.582196	-0.0697047	7.6e-05	0.00292498	2	129104576	I		IGR	shore
cg26244575	0.623454	0.548834	0.598581	0.0746195	7.61e-05	0.00292787	12	76354015	II		IGR	opensea
cg21493516	0.230793	0.309867	0.257151	-0.0790738	7.62e-05	0.00292928	12	54446033	I	HOXC4	5'UTR	island
cg05901971	0.246325	0.18897	0.227206	0.0573548	7.63e-05	0.00292991	6	152630996	II	SYNE1	Body	opensea
cg14792357	0.715825	0.652748	0.694799	0.0630772	7.64e-05	0.00293203	1	147041822	II	BCL9	5'UTR	opensea
cg18126320	0.567191	0.487606	0.540663	0.0795843	7.67e-05	0.00293749	1	230896051	II	CAPN9	Body	opensea
cg14902675	0.824916	0.877595	0.842476	-0.0526789	7.76e-05	0.0029555	8	62199633	II	CLVS1	TSS1500	opensea
cg01731303	0.617688	0.567003	0.600793	0.0506854	7.76e-05	0.00295675	9	85164256	II		IGR	opensea
cg01338228	0.684186	0.627544	0.665306	0.0566415	7.78e-05	0.00296063	6	137021484	II	MAP3K5	Body	opensea
cg26408118	0.621024	0.570831	0.604293	0.050193	7.8e-05	0.00296541	2	158599659	II	ACVR1	Body	opensea
cg10315334	0.691137	0.635883	0.672719	0.0552539	7.8e-05	0.00296545	17	34207332	II	CCL5	1stExon	opensea
cg23851387	0.84192	0.892263	0.858701	-0.050343	7.88e-05	0.00298014	10	98600632	II	LCOR	5'UTR	opensea
cg20513418	0.576194	0.505848	0.552745	0.0703457	7.91e-05	0.00298453	8	131457460	II		IGR	shore
cg00592046	0.578842	0.501411	0.553032	0.0774317	7.92e-05	0.00298785	18	69848574	II		IGR	opensea
cg07484739	0.633907	0.570951	0.612922	0.0629567	7.93e-05	0.00298941	2	177356020	II		IGR	shore
cg13152690	0.65451	0.576205	0.628408	0.0783051	7.95e-05	0.00299365	14	91695017	II		IGR	opensea
cg07835154	0.600822	0.544356	0.582	0.0564659	7.97e-05	0.0029963	12	124941315	II	NCOR2	Body	island
cg02072018	0.355264	0.274611	0.32838	0.0806533	7.99e-05	0.00299958	3	9884995	II	RPUSD3	Body	shore
cg21900261	0.762083	0.839526	0.787897	-0.0774424	7.99e-05	0.00299958	9	36666933	II	MELK	Body	opensea
cg01377358	0.585286	0.526951	0.565841	0.0583357	7.99e-05	0.00299958	20	30948211	II	ASXL1	Body	shore
cg06864398	0.505214	0.454449	0.488292	0.0507655	8.01e-05	0.00300294	1	65774568	II	DNAJC6	TSS1500	shore
cg25155009	0.127044	0.0752258	0.109771	0.0518185	8.02e-05	0.00300314	1	206859067	II	MAPKAPK2	Body	island
cg22251024	0.678807	0.627998	0.66187	0.0508094	8.05e-05	0.00300964	20	12038538	II		IGR	opensea
cg25865620	0.577566	0.521029	0.558721	0.0565375	8.08e-05	0.00301722	8	133075356	II	HHLA1	3'UTR	opensea
cg20887442	0.504687	0.55584	0.521738	-0.0511528	8.09e-05	0.00301924	11	71725424	I	NUMA1	Body	opensea
cg06441457	0.47652	0.566316	0.506452	-0.0897962	8.11e-05	0.0030245	1	8273949	II	LOC102724539	Body	shore
cg23379040	0.229887	0.171735	0.210503	0.058152	8.12e-05	0.00302565	7	8054791	II	GLCCI1	Body	opensea
cg05416773	0.649252	0.594884	0.631129	0.0543682	8.12e-05	0.0030265	1	192952721	II		IGR	opensea
cg06498769	0.654067	0.581445	0.629859	0.072622	8.18e-05	0.00303623	10	118028181	II	GFRA1	Body	shelf
cg10078540	0.641719	0.549548	0.610995	0.0921706	8.19e-05	0.00303867	10	1200025	II		IGR	opensea
cg12635048	0.138827	0.0800539	0.119236	0.0587733	8.19e-05	0.00303867	6	29720957	II		IGR	island
cg15963673	0.783246	0.725703	0.764065	0.0575436	8.21e-05	0.00304263	14	21623717	II	OR5AU1	1stExon	opensea
cg27661394	0.821796	0.877291	0.840294	-0.0554945	8.25e-05	0.00305145	4	4661952	II		IGR	opensea
cg08787832	0.354378	0.28903	0.332596	0.0653486	8.28e-05	0.0030591	6	34452932	II	PACSIN1	5'UTR	opensea
cg09388140	0.149968	0.0925547	0.13083	0.0574128	8.38e-05	0.00307809	7	96641477	II	DLX6AS	Body	opensea
cg07237926	0.630566	0.562918	0.608017	0.0676488	8.44e-05	0.0030907	11	117857630	II	IL10RA	Body	shore
cg11035483	0.585771	0.525688	0.565743	0.0600827	8.46e-05	0.00309436	22	20818546	II	KLHL22	Body	opensea
cg19411223	0.551811	0.496739	0.533454	0.0550719	8.53e-05	0.00310611	4	65777958	II		IGR	opensea
cg25958540	0.682564	0.630544	0.665224	0.05202	8.54e-05	0.00310721	14	23004483	II		IGR	opensea
cg14295960	0.74344	0.687741	0.724874	0.0556987	8.58e-05	0.0031127	10	14628995	II	FAM107B	Body	opensea
cg06820725	0.845935	0.90046	0.86411	-0.0545251	8.58e-05	0.00311298	8	28386716	II	MIR7641-2	TSS1500	opensea
cg01362541	0.57382	0.51642	0.554687	0.0574006	8.58e-05	0.00311371	20	55838142	II	BMP7	Body	shore
cg07019161	0.75029	0.689485	0.730022	0.0608042	8.59e-05	0.00311422	12	119346746	II		IGR	opensea
cg05718255	0.790255	0.728046	0.769519	0.062209	8.63e-05	0.00312044	22	35790141	II	HMOX1	3'UTR	opensea
cg16111231	0.669348	0.614469	0.651055	0.0548793	8.62e-05	0.00312044	6	160399700	II	IGF2R	Body	opensea
cg15871218	0.809756	0.722647	0.78072	0.0871088	8.63e-05	0.00312144	7	37939591	II	NME8	3'UTR	opensea
cg03103611	0.598473	0.542634	0.57986	0.0558391	8.64e-05	0.00312265	1	38479228	II	UTP11L	Body	shore
cg02288976	0.620516	0.540909	0.59398	0.0796071	8.65e-05	0.00312483	19	937504	II	ARID3A	Body	shelf
cg00494544	0.644344	0.572979	0.620556	0.0713649	8.69e-05	0.00313098	3	195268648	II	PPP1R2	Body	shore
cg02093333	0.693407	0.638257	0.675024	0.0551508	8.7e-05	0.00313376	18	62142192	II		IGR	opensea
cg25966412	0.625231	0.573195	0.607886	0.0520363	8.7e-05	0.00313415	4	140217383	II	NDUFC1	5'UTR	shore
cg22061465	0.66425	0.602148	0.64355	0.0621018	8.72e-05	0.00313851	14	61853375	II	PRKCH	Body	opensea
cg05408649	0.298469	0.390206	0.329048	-0.0917371	8.75e-05	0.00314389	12	54446019	I	HOXC4	5'UTR	island
cg14112356	0.552682	0.488991	0.531451	0.0636914	8.77e-05	0.00314965	21	46348443	II	ITGB2	5'UTR	shelf
cg11239358	0.663582	0.599207	0.642124	0.0643755	8.82e-05	0.00315856	5	171607961	II	STK10	Body	opensea
cg00708809	0.711909	0.657494	0.693771	0.0544151	8.84e-05	0.00316278	3	14809751	II	C3orf20	Body	opensea
cg22910295	0.339289	0.260456	0.313011	0.0788328	8.85e-05	0.00316469	19	10403862	II	ICAM5	Body	island
cg16236679	0.208505	0.123697	0.180236	0.0848078	8.86e-05	0.00316695	11	96123321	II	JRKL	5'UTR	island
cg00977403	0.445527	0.371494	0.420849	0.0740326	8.88e-05	0.00317069	16	1585720	I	IFT140	Body	shore
cg06141677	0.510087	0.452555	0.49091	0.0575312	8.91e-05	0.00317671	5	110547188	II		IGR	opensea
cg10054661	0.816168	0.76166	0.797999	0.0545081	9.06e-05	0.00320672	7	21988609	II		IGR	shelf
cg23985447	0.46833	0.410898	0.449186	0.0574316	9.07e-05	0.00320743	5	118691066	II	TNFAIP8	Body	shore
cg14255337	0.72488	0.662118	0.703959	0.0627613	9.1e-05	0.00321247	12	121972602	II	KDM2B	Body	shelf
cg08192639	0.548396	0.49769	0.531494	0.0507054	9.14e-05	0.0032209	13	99856927	II	UBAC2	Body	shelf
cg08978679	0.696104	0.637561	0.676589	0.0585431	9.17e-05	0.00322767	18	56133648	II		IGR	opensea
cg26763394	0.712219	0.642143	0.688861	0.0700766	9.18e-05	0.00322801	3	45957664	II		IGR	opensea
cg01553004	0.528235	0.475335	0.510602	0.0528998	9.27e-05	0.00324782	14	77495672	II	C14orf4	TSS1500	shore
cg17859772	0.829609	0.778302	0.812507	0.0513076	9.3e-05	0.0032527	6	42690215	II	PRPH2	1stExon	opensea
cg01864326	0.752717	0.686681	0.730705	0.0660361	9.3e-05	0.00325347	6	53053372	II		IGR	opensea
cg23171972	0.766428	0.824621	0.785826	-0.0581937	9.33e-05	0.00325941	8	143203477	I		IGR	shore
cg10117369	0.452933	0.387906	0.431257	0.0650265	9.34e-05	0.00325954	1	203734256	II	LAX1	TSS200	opensea
cg01899581	0.742319	0.796081	0.760239	-0.0537619	9.34e-05	0.00325975	13	60733965	II	DIAPH3	Body	shelf
cg14367527	0.726576	0.67635	0.709834	0.0502254	9.35e-05	0.00326116	20	62858816	II	MYT1	ExonBnd	opensea
cg22786472	0.793941	0.724261	0.770714	0.0696798	9.35e-05	0.00326131	4	26198975	II		IGR	opensea
cg09988671	0.653039	0.602359	0.636146	0.0506805	9.36e-05	0.00326376	4	8351738	II		IGR	shelf
cg26954951	0.656233	0.591568	0.634678	0.064664	9.37e-05	0.00326512	6	167507568	II		IGR	island
cg07890931	0.804511	0.753064	0.787362	0.0514471	9.39e-05	0.00326882	4	15930875	II		IGR	opensea
cg05794931	0.430706	0.353927	0.405113	0.0767789	9.42e-05	0.00327457	11	70493931	II	SHANK2	Body	opensea
cg02078710	0.672722	0.602314	0.649253	0.0704076	9.44e-05	0.0032788	14	59066094	II		IGR	opensea
cg22855988	0.470948	0.419411	0.453769	0.0515366	9.48e-05	0.00328783	14	21731063	II	HNRNPC	5'UTR	opensea
cg14669130	0.587136	0.508413	0.560895	0.078723	9.49e-05	0.00328815	1	89459504	II	CCBL2	TSS1500	shore
cg08152411	0.454301	0.404173	0.437592	0.050128	9.49e-05	0.00328874	1	198629993	II	PTPRC	Body	opensea
cg20710266	0.42133	0.489017	0.443892	-0.0676871	9.56e-05	0.00329944	15	96877855	I	NR2F2	Body	shore
cg18759081	0.709116	0.63369	0.683974	0.0754259	9.57e-05	0.00330048	20	61467939	II	COL9A3	Body	island
cg26953232	0.350625	0.294586	0.331945	0.0560383	9.57e-05	0.00330077	6	32942494	II	BRD2	Body	shore
cg14207833	0.539438	0.47871	0.519195	0.0607275	9.61e-05	0.00330547	19	18945153	II	UPF1	Body	shelf
cg14325848	0.674264	0.614377	0.654301	0.0598872	9.6e-05	0.00330547	14	64917086	II	ZBTB25	Body	opensea
cg02198988	0.492245	0.435344	0.473278	0.0569004	9.61e-05	0.00330547	5	134661102	II		IGR	shore
cg03199996	0.64379	0.588602	0.625394	0.0551876	9.6e-05	0.00330547	20	49211573	II	FAM65C	Body	opensea
cg14726606	0.51302	0.583368	0.536469	-0.0703474	9.64e-05	0.00330872	1	17311524	II		IGR	opensea
cg01786306	0.214945	0.267166	0.232352	-0.0522213	9.72e-05	0.00332303	19	54604200	I	OSCAR	5'UTR	shore
cg15244786	0.481306	0.563203	0.508605	-0.0818962	9.76e-05	0.00333078	12	54446279	I	HOXC4	5'UTR	shore
cg18062140	0.312231	0.249417	0.291293	0.0628143	9.82e-05	0.00334406	20	55967678	II	RBM38	Body	shore
cg08302365	0.142207	0.085393	0.123269	0.0568136	9.84e-05	0.00334621	9	135037896	II	NTNG2	5'UTR	island
cg24607409	0.653359	0.704332	0.67035	-0.0509732	9.85e-05	0.00334758	8	60506468	II		IGR	opensea
cg04174091	0.568031	0.492016	0.542693	0.0760152	9.86e-05	0.00335005	11	122935222	II		IGR	shore
cg26960939	0.502109	0.448125	0.484114	0.0539837	9.9e-05	0.0033566	17	38717206	II	CCR7	Body	opensea
cg13849276	0.583807	0.505844	0.557819	0.0779623	9.93e-05	0.00336133	17	41328544	II	NBR1	Body	opensea
cg17253051	0.330541	0.261554	0.307545	0.0689869	9.93e-05	0.00336156	7	24960922	II	OSBPL3	5'UTR	opensea
cg01400807	0.584892	0.5268	0.565528	0.0580925	9.98e-05	0.00337051	18	46333236	II	CTIF	Body	opensea
cg25464921	0.239691	0.304093	0.261158	-0.0644028	9.98e-05	0.00337121	1	169429698	I		IGR	opensea
cg20477259	0.649753	0.5842	0.627902	0.0655525	0.000100632	0.00338583	6	31544960	II	TNF	Body	shelf
cg00525373	0.53881	0.487886	0.521835	0.0509235	0.000100815	0.00338813	11	113307871	II	DRD2	5'UTR	opensea
cg22209302	0.87621	0.821017	0.857812	0.0551927	0.000101598	0.00340252	2	102445628	II	MAP4K4	Body	opensea
cg10808534	0.691374	0.637393	0.67338	0.0539811	0.000102531	0.00341728	16	69502772	II		IGR	opensea
cg26818464	0.613533	0.555049	0.594038	0.0584837	0.00010279	0.0034203	10	6618723	II	PRKCQ	5'UTR	shelf
cg14108414	0.107825	0.0500155	0.0885554	0.0578099	0.000103234	0.0034277	10	93669384	II	FGFBP3	TSS200	shore
cg22702093	0.582412	0.521147	0.561991	0.0612651	0.000103604	0.0034344	5	49724693	II	EMB	Body	opensea
cg05992347	0.648296	0.70175	0.666114	-0.0534544	0.000103713	0.00343638	16	33964783	I	MIR1826	TSS1500	island
cg02910483	0.663125	0.602058	0.64277	0.0610669	0.000103968	0.00344003	2	148055636	II		IGR	opensea
cg20186636	0.174754	0.0803123	0.143273	0.0944413	0.000105229	0.00346326	7	128470230	I	FLNC	TSS1500	shore
cg15358723	0.662915	0.599159	0.641663	0.0637555	0.000105513	0.0034667	1	245750662	II	KIF26B	Body	shelf
cg05052463	0.806325	0.748054	0.786901	0.0582711	0.000106117	0.00347823	4	153274105	II	FBXW7	Body	opensea
cg15438839	0.621101	0.556663	0.599622	0.064438	0.000106226	0.00348007	22	30705945	II	TBC1D10A	Body	opensea
cg17366224	0.158447	0.106365	0.141086	0.0520812	0.00010635	0.00348233	10	92640062	II	RPP30	Body	opensea
cg11303839	0.311192	0.240481	0.287622	0.0707119	0.0001065	0.00348551	7	75405967	II	CCL26	5'UTR	opensea
cg14257583	0.803227	0.72509	0.777181	0.0781366	0.000106673	0.00348788	17	77411112	II	RBFOX3	5'UTR	opensea
cg26066951	0.59798	0.542676	0.579545	0.0553037	0.000107131	0.00349706	17	76713222	II	CYTH1	TSS200	opensea
cg20316053	0.564878	0.513373	0.54771	0.0515051	0.000108129	0.00351521	19	2241424	II	SF3A2	5'UTR	opensea
cg25030470	0.696656	0.641209	0.678174	0.0554471	0.000108278	0.00351725	3	194850472	II	XXYLT1	Body	opensea
cg16802137	0.293566	0.198352	0.261828	0.0952133	0.00010848	0.00351933	12	46660469	II	SLC38A1	TSS200	shore
cg15989608	0.764644	0.709298	0.746195	0.0553459	0.000108978	0.00353011	6	31545321	II	TNF	3'UTR	shelf
cg26848395	0.414401	0.356903	0.395235	0.0574978	0.000109575	0.00353947	19	4915401	II	UHRF1	Body	shore
cg13590052	0.64281	0.587925	0.624515	0.0548844	0.000109619	0.00354003	11	85537706	II		IGR	opensea
cg12758973	0.550817	0.677986	0.593207	-0.127168	0.000110182	0.00355018	1	247694275	I	LOC148824	TSS200	island
cg00021764	0.782287	0.722343	0.762305	0.0599434	0.000110372	0.0035539	10	121262234	II	RGS10	Body	opensea
cg12026466	0.483727	0.418461	0.461972	0.0652659	0.00011079	0.00356064	7	77908536	II	MAGI2	Body	opensea
cg19123356	0.608261	0.531133	0.582551	0.0771275	0.000111499	0.0035732	8	130898833	II	FAM49B	5'UTR	opensea
cg26510550	0.604833	0.539574	0.58308	0.0652587	0.000112159	0.00358292	11	128774453	II	C11orf45	Body	opensea
cg03961551	0.607557	0.53903	0.584714	0.0685271	0.000112613	0.00358975	1	25251730	II	RUNX3	Body	shelf
cg03448362	0.541435	0.481192	0.521354	0.0602422	0.000112733	0.00359136	1	172864347	II		IGR	opensea
cg01867764	0.642823	0.584616	0.623421	0.0582076	0.000112814	0.00359201	14	22986466	II		IGR	opensea
cg01003666	0.553315	0.47056	0.52573	0.0827549	0.000113077	0.00359612	7	139929429	II		IGR	shore
cg13893012	0.448868	0.3882	0.428645	0.0606682	0.000113089	0.00359612	9	112593847	II	PALM2	Body	opensea
cg16407924	0.610296	0.559285	0.593292	0.0510101	0.000113297	0.00359853	2	1452260	II	TPO	Body	opensea
cg02406032	0.743315	0.662148	0.716259	0.0811674	0.000113382	0.00360019	18	77195886	II	NFATC1	5'UTR	shore
cg06883126	0.323725	0.385876	0.344442	-0.062151	0.000113467	0.0036007	5	140457585	I		IGR	opensea
cg12734449	0.695796	0.779186	0.723593	-0.0833902	0.000113501	0.00360112	6	30038004	I	PPP1R11	3'UTR	shore
cg19848778	0.588233	0.527842	0.568102	0.0603911	0.00011429	0.00361647	11	12217329	II	MICAL2	Body	opensea
cg04150762	0.679953	0.629225	0.663044	0.0507284	0.00011466	0.00362166	11	628677	II		IGR	shore
cg04488372	0.745363	0.797609	0.762778	-0.0522456	0.000115107	0.00362821	6	57026637	II	ZNF451	Body	opensea
cg01697487	0.692846	0.640424	0.675372	0.0524228	0.000115162	0.00362899	17	48588559	II	MYCBPAP	Body	shelf
cg09090582	0.316301	0.247351	0.293318	0.0689497	0.000115367	0.00363115	7	155324691	II	CNPY1	5'UTR	shore
cg10966354	0.717802	0.656415	0.69734	0.061387	0.000115465	0.00363209	13	53725782	II	LINC01065	Body	opensea
cg03161454	0.476271	0.392503	0.448348	0.0837674	0.000115915	0.00363959	12	57617297	II	NXPH4	Body	shore
cg02763813	0.535991	0.464589	0.51219	0.0714014	0.000116434	0.00364575	11	122714131	II	CRTAM	Body	opensea
cg13142917	0.800204	0.855332	0.81858	-0.0551279	0.000117235	0.00365779	11	7749398	I		IGR	opensea
cg18102474	0.791419	0.737447	0.773428	0.0539725	0.000117251	0.00365811	7	150267004	II	GIMAP4	Body	opensea
cg03907138	0.708449	0.781864	0.73292	-0.0734153	0.000117373	0.00365994	1	7501620	I	CAMTA1	Body	opensea
cg17635080	0.403353	0.34793	0.384878	0.0554229	0.000117442	0.0036613	12	109030115	II		IGR	opensea
cg16339042	0.576377	0.519721	0.557491	0.0566553	0.000117602	0.00366353	5	118689638	II	TNFAIP8	TSS1500	shore
cg00531137	0.417427	0.35615	0.397001	0.0612775	0.000117681	0.00366462	16	57643932	II		IGR	opensea
cg10604476	0.422546	0.2673	0.370797	0.155246	0.000117916	0.0036679	19	10403908	I	ICAM5	Body	island
cg13257857	0.578096	0.519614	0.558602	0.0584819	0.000118438	0.00367572	18	10490908	II		IGR	opensea
cg20962974	0.723282	0.663193	0.703252	0.0600895	0.000118638	0.00367902	5	1515837	II	LPCAT1	Body	opensea
cg05143731	0.825285	0.879673	0.843415	-0.0543871	0.000119227	0.00368386	11	44059351	II		IGR	opensea
cg16761329	0.483683	0.42929	0.465552	0.0543933	0.00011926	0.0036841	5	134378113	II	C5orf66	5'UTR	shore
cg15843975	0.518229	0.438666	0.491708	0.0795636	0.00011962	0.00369131	11	59963564	II		IGR	opensea
cg16373141	0.60851	0.546556	0.587859	0.0619543	0.000120849	0.00371268	7	151492698	II	PRKAG2	5'UTR	opensea
cg10043448	0.669445	0.611099	0.649996	0.0583453	0.000121411	0.00372141	13	30850459	II	KATNAL1	Body	opensea
cg23244103	0.639104	0.580079	0.619429	0.0590248	0.000121626	0.00372571	1	79226803	II		IGR	opensea
cg06273318	0.649862	0.575734	0.625153	0.0741283	0.000121983	0.00372982	2	64553381	II		IGR	opensea
cg14750231	0.776031	0.845052	0.799038	-0.0690208	0.000122034	0.00373067	1	150673365	II	HORMAD1	Body	opensea
cg23213991	0.679687	0.624106	0.66116	0.0555812	0.000122303	0.00373529	13	51666310	II	LINC00371	Body	opensea
cg16370398	0.364143	0.442752	0.390346	-0.0786087	0.000122403	0.00373669	12	54448913	I	HOXC4	Body	shore
cg10086654	0.506893	0.569322	0.527703	-0.0624293	0.000122462	0.0037377	21	38339495	II	HLCS	TSS1500	shore
cg26052784	0.722516	0.659364	0.701465	0.0631523	0.000122743	0.0037434	16	67710854	II	GFOD2	Body	opensea
cg13328331	0.788232	0.737313	0.771259	0.0509192	0.000122771	0.00374377	20	52788534	II	CYP24A1	Body	shore
cg06930314	0.487526	0.428466	0.46784	0.05906	0.000123072	0.00374972	2	37851357	II		IGR	opensea
cg26176214	0.622527	0.566341	0.603798	0.0561861	0.000123491	0.00375644	2	240217384	II	HDAC4	Body	opensea
cg26400750	0.755115	0.683468	0.731232	0.071647	0.000123569	0.00375763	14	22992073	II		IGR	opensea
cg09971549	0.554669	0.503427	0.537589	0.0512419	0.000124619	0.00377483	16	89487322	II	ANKRD11	5'UTR	shore
cg23270113	0.355753	0.411956	0.374487	-0.0562034	0.000124783	0.00377837	19	45417587	I	APOC1	TSS1500	opensea
cg02236330	0.552632	0.499149	0.534804	0.0534828	0.000125939	0.00379654	17	75451846	II	2021-09-09	Body	opensea
cg24743301	0.707208	0.637675	0.68403	0.0695326	0.000126017	0.00379718	2	112945506	II	FBLN7	3'UTR	shore
cg18864691	0.72115	0.652959	0.69842	0.0681914	0.000126005	0.00379718	1	23933764	II		IGR	opensea
cg02479081	0.621888	0.570944	0.604907	0.0509447	0.000126277	0.0038009	9	92097516	II		IGR	opensea
cg04121624	0.237984	0.187013	0.220993	0.0509713	0.000127575	0.00381972	10	62760791	II	RHOBTB1	Body	shore
cg21644703	0.718634	0.664302	0.700524	0.054332	0.000127989	0.00382508	19	10735482	II	SLC44A2	TSS1500	shore
cg08481075	0.206685	0.268124	0.227165	-0.0614389	0.000128228	0.00382795	6	33161328	I	COL11A2	TSS1500	island
cg20175587	0.541564	0.485781	0.52297	0.0557838	0.000128636	0.00383407	16	88771044	II	RNF166	TSS1500	shore
cg24722198	0.706403	0.644255	0.685687	0.062148	0.000128865	0.00383737	13	113567732	II		IGR	opensea
cg02001279	0.192653	0.263291	0.216199	-0.0706382	0.000129355	0.00384571	19	940967	I	ARID3A	Body	island
cg11465795	0.766794	0.687636	0.740408	0.0791575	0.000129419	0.00384673	5	65015646	II	SGTB	Body	shore
cg12063795	0.148444	0.0848723	0.127254	0.063572	0.000129608	0.00384922	8	145562113	II		IGR	island
cg14494450	0.701361	0.643481	0.682067	0.0578803	0.000129644	0.00384969	1	4190881	II		IGR	shore
cg08189638	0.153039	0.209129	0.171736	-0.0560905	0.000129776	0.00385222	9	124581998	II		IGR	opensea
cg03074244	0.683666	0.627046	0.664793	0.0566195	0.000130397	0.0038617	11	118213414	II	CD3D	5'UTR	opensea
cg04258520	0.476962	0.424593	0.459505	0.0523689	0.000130418	0.00386215	14	103868351	II	MARK3	Body	opensea
cg11489384	0.652839	0.568929	0.624869	0.0839095	0.000131036	0.00387333	4	37079779	II		IGR	opensea
cg00413510	0.732925	0.650726	0.705525	0.0821994	0.00013111	0.00387428	18	56133659	II		IGR	opensea
cg17447144	0.730292	0.6667	0.709095	0.0635926	0.000131255	0.00387657	17	36863128	II	MLLT6	Body	shore
cg16952973	0.440084	0.386248	0.422139	0.0538361	0.000131626	0.0038829	12	4253206	II		IGR	opensea
cg14703403	0.847566	0.785528	0.826887	0.062038	0.000131767	0.0038856	14	63975065	II	PPP2R5E	TSS200	opensea
cg25616056	0.572356	0.516243	0.553652	0.0561128	0.000131815	0.00388585	1	25252163	II	RUNX3	Body	shelf
cg21573911	0.75556	0.694404	0.735175	0.061156	0.000132214	0.00389077	19	46733746	II	IGFL1	Body	opensea
cg09589360	0.752612	0.702387	0.73587	0.050225	0.000132277	0.00389107	12	29650887	II	OVCH1	TSS1500	opensea
cg05397117	0.728371	0.660438	0.705727	0.0679328	0.000132608	0.00389725	18	74086787	II	ZNF516	Body	opensea
cg21221767	0.403017	0.352	0.386011	0.0510165	0.00013297	0.00390266	14	65673646	II		IGR	opensea
cg01265662	0.628166	0.693046	0.649792	-0.0648797	0.000133869	0.00391626	2	197504046	I	CCDC150	TSS1500	shore
cg27127810	0.792456	0.736565	0.773825	0.0558905	0.00013397	0.00391754	5	106808527	II	EFNA5	Body	opensea
cg02976351	0.570889	0.509285	0.550354	0.0616037	0.000134227	0.00392302	4	57623782	II		IGR	opensea
cg17075483	0.765839	0.711647	0.747775	0.0541924	0.000134296	0.00392428	11	68923332	II	LOC338694	Body	shore
cg19620383	0.532418	0.473006	0.512614	0.0594119	0.000134938	0.0039342	15	60860767	II	RORA	Body	opensea
cg13480043	0.83098	0.769207	0.810389	0.0617735	0.000134968	0.00393467	3	45984883	II	CXCR6	TSS200	opensea
cg26379759	0.447203	0.382731	0.425712	0.064472	0.000135678	0.0039469	1	240398016	II	FMN2	Body	opensea
cg27645294	0.73922	0.805155	0.761199	-0.0659354	0.000135779	0.00394799	17	21795257	I		IGR	opensea
cg07143468	0.529697	0.474842	0.511412	0.0548551	0.000135893	0.0039499	10	131842147	II		IGR	shore
cg22250617	0.730898	0.67814	0.713312	0.0527581	0.000135963	0.00395007	13	70683624	II	KLHL1	TSS1500	shore
cg19904126	0.761618	0.693242	0.738826	0.0683767	0.000136154	0.00395301	22	20919808	II	MED15	Body	opensea
cg08839020	0.793299	0.844402	0.810333	-0.0511036	0.000136843	0.0039622	6	38679582	II		IGR	shelf
cg17218270	0.491073	0.434198	0.472115	0.0568753	0.000136987	0.00396442	8	37749412	II	RAB11FIP1	Body	opensea
cg11268819	0.699986	0.637436	0.679136	0.0625508	0.000137053	0.00396478	22	36754002	II	MYH9	5'UTR	opensea
cg25624760	0.770197	0.706862	0.749085	0.0633348	0.000137221	0.00396766	2	9922575	II		IGR	opensea
cg08060386	0.825167	0.774474	0.808269	0.0506928	0.000137505	0.00397199	3	44637866	II		IGR	opensea
cg20788020	0.68818	0.623452	0.666604	0.0647272	0.000138257	0.00398421	8	105677501	II		IGR	opensea
cg11701868	0.257661	0.207656	0.240993	0.0500051	0.000138307	0.00398489	19	4912006	II	UHRF1	Body	shore
cg20006581	0.614808	0.560826	0.596814	0.0539829	0.000138689	0.00399094	22	35712358	II	TOM1	5'UTR	opensea
cg09922452	0.490133	0.408549	0.462939	0.0815843	0.000139206	0.00399958	16	1116106	II	LOC146336	Body	island
cg17631709	0.753368	0.69943	0.735389	0.0539385	0.000139375	0.00400267	1	59395653	II		IGR	opensea
cg07535320	0.693046	0.748214	0.711436	-0.0551682	0.00013944	0.00400363	9	37230008	II	ZCCHC7	Body	opensea
cg13549174	0.782718	0.730342	0.765259	0.0523766	0.000139852	0.00400933	9	133910264	II	LAMC3	Body	shore
cg17406943	0.766251	0.706022	0.746174	0.0602291	0.000139961	0.00401009	7	69363474	II	AUTS2	Body	opensea
cg11889371	0.680212	0.626948	0.662457	0.0532638	0.000140084	0.00401119	2	6966398	II		IGR	opensea
cg19363439	0.139018	0.0887453	0.12226	0.0502724	0.000140479	0.00401639	6	170862506	II	PSMB1	TSS200	shore
cg23124382	0.505865	0.451562	0.487764	0.0543027	0.000141487	0.00403224	2	161268467	II	RBMS1	Body	opensea
cg10816760	0.416158	0.362815	0.398377	0.0533432	0.000141979	0.00403997	6	142890973	II	LOC153910	Body	opensea
cg12924224	0.675507	0.622069	0.657695	0.0534381	0.000142037	0.00404103	3	39374587	II	CCR8	Body	opensea
cg25080917	0.51059	0.445654	0.488945	0.0649363	0.000142282	0.00404451	21	15825862	II		IGR	opensea
cg01116573	0.564848	0.496482	0.542059	0.0683663	0.000142513	0.00404812	16	19305985	II	CLEC19A	Body	opensea
cg04425710	0.690375	0.628216	0.669656	0.0621595	0.000142792	0.00405187	8	27630920	II	ESCO2	TSS1500	shore
cg00345425	0.79909	0.855848	0.81801	-0.0567578	0.000142953	0.00405499	4	2070915	II		IGR	opensea
cg01639779	0.432298	0.375409	0.413335	0.0568897	0.00014307	0.00405654	10	102888051	II	TLX1NB	Body	shelf
cg23983887	0.478615	0.408968	0.455399	0.0696463	0.000144088	0.00407266	1	12509707	II	VPS13D	Body	opensea
cg01458484	0.195479	0.142007	0.177655	0.0534719	0.000144509	0.00407776	6	30689681	II	TUBB	Body	shore
cg14157151	0.652513	0.585699	0.630242	0.0668146	0.000144679	0.00407976	4	22446238	II	ADGRA3	Body	opensea
cg04515477	0.282238	0.206988	0.257155	0.0752507	0.000144916	0.00408444	22	47010079	II		IGR	opensea
cg27027055	0.742309	0.679681	0.721433	0.0626288	0.000145026	0.00408551	16	79306292	II		IGR	opensea
cg14158827	0.642259	0.581729	0.622083	0.0605308	0.000145737	0.00409465	5	131310924	II	ACSL6	Body	opensea
cg24067003	0.605337	0.548554	0.58641	0.0567831	0.000146151	0.00410115	7	50358194	II	IKZF1	5'UTR	opensea
cg16552271	0.354063	0.298782	0.335636	0.0552815	0.000146364	0.00410355	1	15392907	II	KIAA1026	Body	opensea
cg19230730	0.653349	0.594772	0.633823	0.0585765	0.000146514	0.00410556	15	51171384	II		IGR	opensea
cg22700246	0.706014	0.624273	0.678767	0.0817405	0.000146557	0.004106	15	99978986	II		IGR	opensea
cg10701198	0.239134	0.179258	0.219175	0.0598758	0.000146635	0.0041071	2	29339806	II	CLIP4	5'UTR	shore
cg18721304	0.577551	0.524775	0.559959	0.0527767	0.000146758	0.00410872	13	102938604	II	FGF14	Body	opensea
cg04255276	0.118384	0.193416	0.143395	-0.0750315	0.00014695	0.00411137	11	65314021	I	LTBP3	Body	island
cg22870572	0.734569	0.68255	0.717229	0.0520198	0.000146969	0.00411137	2	174221027	II	CDCA7	Body	shore
cg14053764	0.715713	0.65973	0.697052	0.0559835	0.000147259	0.00411476	14	55761432	II	FBXO34	5'UTR	shelf
cg12164351	0.667936	0.610182	0.648684	0.0577541	0.000147556	0.0041181	14	89844701	II	FOXN3	Body	opensea
cg23348723	0.711557	0.659329	0.694148	0.0522287	0.00014769	0.00412014	7	31725748	II	C7orf16	TSS1500	opensea
cg07920734	0.55178	0.495164	0.532908	0.0566154	0.000147895	0.00412291	12	14405823	II		IGR	opensea
cg09271279	0.745937	0.692231	0.728035	0.0537052	0.000149241	0.00414141	14	89588740	II		IGR	opensea
cg08290207	0.768785	0.690868	0.742813	0.0779176	0.000150183	0.00415608	22	22117567	II	MAPK1	3'UTR	opensea
cg10410946	0.610654	0.556136	0.592482	0.0545186	0.000150888	0.0041637	5	171610343	II	STK10	Body	opensea
cg09619064	0.833221	0.884994	0.850479	-0.051773	0.0001509	0.00416388	2	171692781	II	GAD1	Body	opensea
cg22991506	0.582967	0.520859	0.562264	0.0621078	0.000152484	0.0041874	14	50468241	II	C14orf182	Body	shore
cg00534176	0.613309	0.555001	0.593873	0.0583074	0.0001529	0.00419331	5	79481033	II	SERINC5	Body	opensea
cg24366563	0.760682	0.692025	0.737797	0.0686577	0.000153464	0.0042002	7	642485	II	LOC101926963	TSS1500	shore
cg15128876	0.730207	0.6787	0.713038	0.0515075	0.000154718	0.00421853	1	161146073	II	B4GALT3	5'UTR	shore
cg23734017	0.111411	0.162267	0.128363	-0.0508562	0.000154707	0.00421853	14	51338733	I	ABHD12B	TSS200	island
cg05780139	0.436071	0.383804	0.418649	0.0522668	0.000154842	0.00422001	17	37008512	II	RPL23	Body	shore
cg04721098	0.679349	0.627505	0.662068	0.0518442	0.000155816	0.00423345	16	24265703	II	CACNG3	TSS1500	shore
cg05313644	0.553351	0.501715	0.536139	0.0516362	0.000155992	0.00423591	20	47400500	II	PREX1	Body	opensea
cg08726900	0.231713	0.181207	0.214877	0.0505057	0.000155987	0.00423591	16	89550474	II	ANKRD11	5'UTR	opensea
cg05649487	0.575755	0.525247	0.558919	0.0505082	0.000157488	0.00425284	3	37216656	II	LRRFIP2	TSS1500	shore
cg11099984	0.456217	0.400945	0.437793	0.0552725	0.000158054	0.00426128	18	60864615	II	BCL2	Body	opensea
cg24828648	0.795177	0.743838	0.778064	0.0513394	0.000158906	0.00427428	6	63947428	II		IGR	opensea
cg17061215	0.419572	0.362338	0.400494	0.0572335	0.000159241	0.00427907	5	150521251	II	ANXA6	TSS200	opensea
cg21913528	0.828882	0.769923	0.809229	0.0589587	0.00015944	0.00428134	1	185283071	II	IVNS1ABP	5'UTR	shelf
cg23295464	0.823507	0.767967	0.804993	0.0555397	0.000159759	0.00428558	7	87919037	II	STEAP4	5'UTR	opensea
cg01934381	0.625303	0.571435	0.607347	0.0538676	0.000160074	0.00429076	3	52305444	II	WDR82	Body	opensea
cg12270059	0.595651	0.535767	0.57569	0.0598836	0.000160111	0.00429127	11	119244506	II	USP2	5'UTR	opensea
cg25068347	0.75339	0.685005	0.730595	0.0683852	0.000160407	0.00429457	11	128343784	II	ETS1	Body	opensea
cg23999709	0.769784	0.826106	0.788558	-0.0563224	0.000160502	0.00429632	1	228888185	II		IGR	shelf
cg02867735	0.823994	0.761953	0.803313	0.0620407	0.000160607	0.00429817	14	22975384	II		IGR	opensea
cg19369752	0.62723	0.568055	0.607505	0.0591742	0.00016176	0.00431398	7	17442601	II	KCCAT333	Body	opensea
cg26499286	0.556414	0.498517	0.537115	0.057897	0.000161863	0.00431589	17	39472498	II	KRTAP17-1	TSS1500	opensea
cg07475922	0.219186	0.167991	0.202121	0.0511952	0.000162259	0.00432254	19	10122694	II	RDH8	TSS1500	shore
cg17232322	0.122582	0.0634246	0.102863	0.0591569	0.000162711	0.00432962	4	98908546	II	STPG2	Body	opensea
cg20803796	0.165435	0.113068	0.14798	0.0523668	0.000163156	0.00433607	8	145103842	II		IGR	island
cg08315613	0.57027	0.518051	0.552864	0.0522194	0.0001633	0.00433875	19	11074303	II	SMARCA4	5'UTR	shore
cg02304095	0.492374	0.429724	0.471491	0.0626498	0.000164553	0.00435665	2	2328709	II	MYT1L	5'UTR	opensea
cg02283238	0.660988	0.609091	0.643689	0.0518965	0.000164554	0.00435665	5	118691126	II	TNFAIP8	Body	shore
cg24359717	0.788763	0.731982	0.769836	0.0567805	0.000164682	0.00435827	8	124549956	II	FBXO32	Body	shelf
cg27471901	0.170964	0.110354	0.150761	0.0606104	0.000165629	0.0043721	11	65097394	II		IGR	shelf
cg07466341	0.760095	0.810681	0.776957	-0.0505859	0.000165909	0.00437746	6	7915964	II	BLOC1S5-TXNDC5	Body	opensea
cg10161614	0.741698	0.670953	0.718117	0.0707446	0.000166012	0.00437878	3	17193484	II		IGR	opensea
cg13784559	0.622262	0.55778	0.600768	0.064482	0.000166472	0.00438545	2	131128163	II	PTPN18	Body	shore
cg26256901	0.627102	0.566384	0.606863	0.0607185	0.000166807	0.00439039	1	23918838	II		IGR	opensea
cg05070544	0.670261	0.612452	0.650991	0.0578098	0.000167525	0.0044008	6	90793949	II	BACH2	5'UTR	opensea
cg03795437	0.728507	0.672711	0.709908	0.0557966	0.000167643	0.00440306	3	19582304	II		IGR	opensea
cg14350146	0.167012	0.111389	0.148471	0.0556226	0.000167943	0.00440593	6	46021332	II	CLIC5	Body	opensea
cg16407699	0.427316	0.364286	0.406306	0.0630299	0.000168239	0.00440852	10	74020428	II		IGR	shore
cg23954655	0.495645	0.441577	0.477622	0.0540688	0.00016831	0.00440938	13	99223562	II	STK24	Body	opensea
cg12390720	0.70422	0.652806	0.687082	0.0514142	0.000168546	0.00441222	6	42342438	II	TRERF1	5'UTR	opensea
cg17027726	0.797407	0.744062	0.779625	0.0533449	0.000168715	0.00441329	3	124743179	II	HEG1	Body	opensea
cg15656740	0.745634	0.676302	0.722523	0.0693325	0.000168731	0.0044134	3	153340133	II		IGR	opensea
cg22027471	0.355617	0.303191	0.338142	0.052426	0.000169921	0.00443372	22	32651776	II	SLC5A4	TSS1500	opensea
cg18384274	0.69217	0.636734	0.673691	0.0554352	0.000169931	0.00443382	10	1989915	II		IGR	opensea
cg26841862	0.359446	0.263412	0.327435	0.096034	0.000170218	0.00443891	12	132638953	I		IGR	island
cg19594577	0.700329	0.649511	0.68339	0.050819	0.000170473	0.00444309	22	36757542	II	MYH9	5'UTR	opensea
cg21346966	0.558909	0.50557	0.54113	0.0533394	0.000170702	0.0044457	2	238341793	II		IGR	opensea
cg07995893	0.845552	0.795272	0.828792	0.0502801	0.000170874	0.00444747	7	104650933	II		IGR	shelf
cg17268758	0.728765	0.674443	0.710658	0.054322	0.000171733	0.00445854	13	100780551	II	PCCA	Body	opensea
cg11235654	0.756145	0.690251	0.73418	0.0658937	0.000171893	0.00446016	8	48525248	II	SPIDR	Body	opensea
cg25905452	0.449591	0.396409	0.431864	0.0531824	0.000172351	0.00446516	11	124482055	II	PANX3	Body	opensea
cg00982136	0.388125	0.328084	0.368112	0.0600417	0.000172667	0.00446987	2	201726139	II	CLK1	Body	shelf
cg15294391	0.648608	0.705355	0.667524	-0.0567467	0.000173395	0.00447908	10	95069090	II	MYOF	Body	opensea
cg22162357	0.816215	0.752096	0.794842	0.0641192	0.000173568	0.00448106	6	130453806	II	L3MBTL3	Body	opensea
cg24312520	0.525386	0.460351	0.503708	0.0650341	0.000173651	0.0044818	17	40489584	II	STAT3	Body	opensea
cg23007418	0.499171	0.447578	0.481973	0.0515928	0.000174343	0.00449153	17	76731885	II	CYTH1	Body	opensea
cg00423277	0.729393	0.675747	0.711511	0.0536463	0.00017469	0.00449716	8	65719068	II		IGR	opensea
cg11919790	0.69056	0.631289	0.670803	0.0592706	0.000175138	0.00450354	5	67737546	II		IGR	opensea
cg19437136	0.567736	0.516158	0.550543	0.0515778	0.000175213	0.00450498	22	42015675	II	XRCC6	TSS1500	shore
cg19510565	0.613467	0.542132	0.589689	0.0713343	0.000176095	0.00451446	1	31217240	II	LAPTM5	Body	opensea
cg05392610	0.843989	0.898636	0.862205	-0.054647	0.000176146	0.00451479	11	56001578	II	OR5T2	TSS1500	opensea
cg20682563	0.605789	0.553016	0.588198	0.0527733	0.000177571	0.00453321	5	133460874	II	TCF7	Body	opensea
cg01580651	0.513418	0.459882	0.495573	0.0535355	0.00017762	0.00453407	10	131805031	II		IGR	opensea
cg19520512	0.56791	0.514398	0.550073	0.0535128	0.00017784	0.004536	3	23839056	II		IGR	opensea
cg23940612	0.261988	0.313162	0.279046	-0.0511735	0.000178481	0.00454358	2	218898788	I		IGR	island
cg15599182	0.72046	0.657604	0.699508	0.0628562	0.000179014	0.00455027	6	56623606	II	DST	Body	opensea
cg25690285	0.833707	0.779301	0.815572	0.0544062	0.000180031	0.00456216	4	142641014	II	IL15	Body	opensea
cg17501210	0.685177	0.771207	0.713854	-0.0860307	0.000180966	0.00457556	6	166970252	II	RPS6KA2	Body	opensea
cg25228737	0.446334	0.527739	0.473469	-0.0814042	0.000180956	0.00457556	15	82234347	II		IGR	opensea
cg23877033	0.587214	0.526096	0.566841	0.0611172	0.000181852	0.00458795	6	158281517	II	SNX9	Body	opensea
cg22679900	0.340311	0.41649	0.365704	-0.0761787	0.00018186	0.00458798	9	139557253	I	EGFL7	TSS200	shelf
cg15908124	0.478997	0.40952	0.455838	0.0694769	0.00018199	0.00459017	3	57800899	II	SLMAP	Body	opensea
cg02645147	0.723889	0.669819	0.705866	0.0540698	0.000182035	0.00459021	14	63974973	I	PPP2R5E	TSS200	opensea
cg26035542	0.666727	0.60915	0.647535	0.0575765	0.000182087	0.00459106	1	161060622	II	PVRL4	TSS1500	opensea
cg20676559	0.687303	0.617515	0.66404	0.0697882	0.000183038	0.00460235	3	71409993	II	FOXP1	5'UTR	opensea
cg19951006	0.519619	0.468069	0.502436	0.0515503	0.000183069	0.00460264	12	56732615	II	IL23A	TSS200	opensea
cg03543593	0.506604	0.420561	0.477923	0.0860428	0.00018309	0.00460303	6	32076417	II	TNXB	5'UTR	opensea
cg22798362	0.836731	0.771434	0.814965	0.0652973	0.000183429	0.00460685	17	30850485	II	MYO1D	Body	shelf
cg09647192	0.570789	0.520091	0.55389	0.0506985	0.000183795	0.00461105	20	48728064	II	UBE2V1	Body	shore
cg01969278	0.733653	0.662773	0.710026	0.0708803	0.000184067	0.00461422	10	63808948	II	ARID5B	TSS200	opensea
cg01577609	0.695491	0.645385	0.678789	0.0501054	0.000184077	0.00461422	6	39610383	II	KIF6	Body	opensea
cg17031697	0.696458	0.636122	0.676346	0.0603366	0.000184431	0.00462011	12	94602306	II	PLXNC1	Body	opensea
cg05667097	0.465993	0.522687	0.484891	-0.0566946	0.000184491	0.00462027	6	31691481	I	C6orf25	Body	island
cg19131667	0.695904	0.645329	0.679046	0.050575	0.000184595	0.00462143	3	17236940	II	TBC1D5	Body	opensea
cg26120073	0.658419	0.607263	0.641367	0.0511556	0.000184818	0.00462462	14	91841955	II	CCDC88C	Body	opensea
cg16627587	0.716581	0.665357	0.699507	0.051224	0.000184963	0.00462701	5	45268733	II	HCN1	Body	opensea
cg08494738	0.709365	0.642848	0.687193	0.0665177	0.000185186	0.00463091	16	4369512	II		IGR	shelf
cg07370751	0.687469	0.621198	0.665379	0.0662715	0.000185418	0.004634	12	52364935	II	ACVR1B	Body	opensea
cg03083290	0.638777	0.563008	0.613521	0.0757685	0.000186187	0.00464218	12	90257533	II		IGR	opensea
cg05992786	0.238008	0.313337	0.263118	-0.0753287	0.000186228	0.00464225	12	54446308	II	HOXC4	5'UTR	shore
cg11388414	0.476022	0.412936	0.454993	0.0630859	0.000186406	0.00464415	8	38665635	II	TACC1	5'UTR	opensea
cg13044675	0.0833426	0.152661	0.106449	-0.0693185	0.00018654	0.00464515	11	65314161	I	LTBP3	Body	island
cg03346936	0.149098	0.0985793	0.132259	0.050519	0.000186794	0.00464796	1	43283135	I	SVBP	TSS200	shore
cg02492280	0.57546	0.521096	0.557338	0.054364	0.000187155	0.00465275	11	12217666	II	MICAL2	Body	opensea
cg16890490	0.767809	0.706589	0.747403	0.0612198	0.000187268	0.00465403	6	108053402	II	SCML4	1stExon	opensea
cg18826274	0.548136	0.484455	0.526909	0.0636804	0.000187551	0.00465743	17	76335184	II		IGR	shelf
cg07119830	0.3277	0.224051	0.29315	0.103649	0.000187567	0.00465746	10	104412306	II	TRIM8	Body	opensea
cg04982344	0.137071	0.076516	0.116886	0.0605553	0.000188017	0.00466327	3	107941423	II	IFT57	TSS200	island
cg20909645	0.389735	0.466792	0.415421	-0.0770576	0.000188072	0.00466392	8	99985049	I		IGR	island
cg20391784	0.746481	0.694481	0.729148	0.0519998	0.000188345	0.004668	1	47653579	II	PDZK1IP1	Body	opensea
cg20725586	0.691382	0.635339	0.672701	0.0560429	0.000188402	0.00466878	2	204570236	II	CD28	TSS1500	opensea
cg17032646	0.417443	0.358229	0.397705	0.0592132	0.000189222	0.00468038	1	110692918	II	SLC6A17	TSS1500	shore
cg23937803	0.717687	0.651574	0.69565	0.0661136	0.000189535	0.00468459	18	45669346	II		IGR	opensea
cg02343652	0.807286	0.746098	0.78689	0.0611884	0.000189774	0.00468569	21	30476730	II	MAP3K7CL	5'UTR	opensea
cg07328060	0.526952	0.476472	0.510126	0.05048	0.000190483	0.00469268	1	100820703	II	CDC14A	Body	shore
cg12213064	0.657	0.605291	0.639763	0.0517081	0.00019138	0.00470446	2	60772650	II	BCL11A	Body	shelf
cg08945443	0.699666	0.648005	0.682446	0.0516608	0.00019232	0.00471771	10	75193254	II	ZMYND17	5'UTR	opensea
cg14454186	0.681688	0.587436	0.650271	0.094252	0.000193068	0.0047268	10	3800461	II		IGR	opensea
cg16946254	0.558683	0.485334	0.534234	0.0733498	0.000193779	0.00473483	8	101961596	II	YWHAZ	5'UTR	shore
cg08356637	0.20299	0.269394	0.225125	-0.0664035	0.000193999	0.00473708	11	8385767	I		IGR	opensea
cg24333473	0.419882	0.481037	0.440267	-0.0611552	0.000194276	0.00474024	16	3493428	I	ZNF597	1stExon	island
cg16370056	0.720631	0.651409	0.697557	0.0692216	0.000194874	0.00474685	18	918172	II		IGR	opensea
cg05848378	0.75331	0.806566	0.771062	-0.0532563	0.000195058	0.00474979	17	39341988	II	KRTAP4-1	TSS1500	opensea
cg17945231	0.645193	0.572649	0.621012	0.0725443	0.000195658	0.0047572	19	34841182	II	KIAA0355	Body	opensea
cg13690280	0.390433	0.334793	0.371886	0.0556396	0.000195927	0.0047605	9	112562314	II	PALM2	Body	opensea
cg01270593	0.189582	0.243997	0.20772	-0.0544154	0.000196806	0.00477314	14	51339072	I	ABHD12B	5'UTR	island
cg16997265	0.732237	0.672366	0.71228	0.0598714	0.00019863	0.00479702	15	74259249	II		IGR	opensea
cg07706695	0.604146	0.533884	0.580725	0.0702619	0.000199315	0.00480527	1	111179008	II		IGR	opensea
cg20414443	0.709462	0.645034	0.687986	0.0644276	0.000199294	0.00480527	5	81094469	II		IGR	opensea
cg21740158	0.607707	0.539199	0.584871	0.0685087	0.000200057	0.00481734	17	181194	II	LOC100506388	5'UTR	shelf
cg12609247	0.727059	0.666064	0.706728	0.0609955	0.000200296	0.00482139	7	130611417	II		IGR	opensea
cg15911859	0.244142	0.311818	0.2667	-0.0676768	0.000200513	0.00482301	22	45810043	I	RIBC2	Body	shore
cg24087723	0.703802	0.636405	0.681336	0.0673977	0.000200881	0.00482661	8	125274521	II		IGR	opensea
cg14192130	0.669487	0.60641	0.648461	0.0630771	0.000200885	0.00482661	6	167535764	II	CCR6	TSS1500	opensea
cg10734415	0.706837	0.649366	0.68768	0.0574702	0.00020116	0.00482898	5	132634425	II	FSTL4	Body	opensea
cg14264316	0.649153	0.590372	0.62956	0.0587812	0.000201487	0.0048337	9	134280803	II		IGR	opensea
cg19411729	0.729996	0.670585	0.710192	0.0594105	0.00020192	0.0048386	17	34207663	II	CCL5	TSS1500	opensea
cg15696506	0.436624	0.502029	0.458426	-0.0654052	0.000202066	0.0048406	4	57947735	II	IGFBP7	Body	opensea
cg13552669	0.718289	0.661989	0.699522	0.0562998	0.0002026	0.00484774	5	167345755	II	TENM2	Body	opensea
cg16035098	0.615663	0.562639	0.597988	0.0530243	0.000202752	0.00484908	10	118886914	II	SHTN1	TSS1500	shore
cg19764540	0.62933	0.576922	0.611861	0.0524084	0.000202932	0.00485109	2	26782423	II	OTOF	TSS1500	shelf
cg19414383	0.475145	0.420335	0.456875	0.0548103	0.000203165	0.0048529	1	17528238	II		IGR	opensea
cg17514850	0.674686	0.622775	0.657382	0.0519112	0.000203332	0.00485471	1	21919131	II		IGR	opensea
cg06251978	0.509027	0.452166	0.490073	0.0568609	0.000203341	0.00485477	1	159507078	II	OR10J5	TSS1500	opensea
cg05252126	0.599063	0.534575	0.577567	0.064488	0.000203484	0.00485635	1	53879429	II		IGR	opensea
cg04705737	0.763349	0.709195	0.745297	0.0541535	0.000203738	0.00485906	1	48417583	II	TRABD2B	Body	opensea
cg14552231	0.740904	0.684941	0.72225	0.0559629	0.00020407	0.00486308	16	14280302	II	MKL2	Body	opensea
cg10350957	0.845493	0.895992	0.862326	-0.0504984	0.000204133	0.00486442	11	92616378	II	FAT3	Body	island
cg02696428	0.606825	0.554907	0.589519	0.051918	0.000204683	0.00487235	13	46743535	II	LCP1	5'UTR	opensea
cg22266749	0.271448	0.20575	0.249549	0.0656988	0.000204736	0.00487305	4	110223959	I	COL25A1	TSS200	island
cg08715595	0.176165	0.230081	0.194137	-0.0539158	0.000206258	0.00489395	1	45009266	I	RNF220	Body	opensea
cg05329976	0.744985	0.684265	0.724745	0.0607199	0.000207021	0.00490305	20	58295160	II	PHACTR3	TSS1500	opensea
cg00541638	0.39287	0.330499	0.37208	0.0623706	0.000207132	0.00490433	16	9056115	II	USP7	Body	shore
cg03559915	0.608435	0.551113	0.589327	0.0573218	0.000208624	0.00492272	11	67201998	II	RPS6KB2	Body	shore
cg05977523	0.602862	0.539697	0.581807	0.0631654	0.000208924	0.00492597	16	1586043	II	IFT140	Body	shore
cg22755399	0.626053	0.554405	0.60217	0.0716479	0.000209222	0.00492898	12	113527500	II	DTX1	Body	shelf
cg18186327	0.777858	0.857085	0.804267	-0.0792272	0.000209614	0.00493345	1	38888789	II		IGR	opensea
cg24911721	0.664467	0.725085	0.684673	-0.0606184	0.000209692	0.00493434	22	46508454	I	MIRLET7A3	TSS200	opensea
cg00190116	0.679938	0.622563	0.660813	0.0573746	0.00021023	0.00494277	14	22986483	II		IGR	opensea
cg26894311	0.366568	0.307233	0.34679	0.0593356	0.000210308	0.00494316	10	104153930	I	NFKB2	TSS1500	island
cg18731398	0.532903	0.593254	0.55302	-0.0603506	0.000210341	0.00494348	3	123414733	I	MYLK	Body	opensea
cg08653930	0.388267	0.313587	0.363374	0.0746806	0.000210403	0.00494463	12	92536650	II	BTG1	3'UTR	shelf
cg05532754	0.673243	0.623072	0.65652	0.0501714	0.000210672	0.00494718	3	31293937	II		IGR	opensea
cg26925688	0.560467	0.506862	0.542599	0.0536049	0.000210961	0.00495108	19	4303957	II	FSD1	TSS1500	shore
cg02774791	0.627306	0.556669	0.603761	0.0706375	0.000211133	0.00495272	4	41098192	II	APBB2	5'UTR	opensea
cg07442950	0.724885	0.778782	0.742851	-0.0538975	0.000211542	0.0049577	12	27532555	II	ARNTL2	Body	opensea
cg15154546	0.285152	0.221075	0.263793	0.0640772	0.000211559	0.00495795	5	56114617	II	MAP3K1	Body	shore
cg07448627	0.804529	0.752024	0.787027	0.0525057	0.000211753	0.0049603	14	22969756	II		IGR	opensea
cg26182859	0.507285	0.455534	0.490035	0.0517509	0.000211874	0.00496094	1	153762201	II		IGR	opensea
cg10518739	0.643457	0.581538	0.622818	0.0619198	0.000212068	0.00496311	8	101443197	II		IGR	opensea
cg19661705	0.442451	0.390784	0.425229	0.0516669	0.000212096	0.00496311	15	31307115	II	TRPM1	Body	opensea
cg19395212	0.734544	0.683579	0.717556	0.0509654	0.000213177	0.00497761	2	42098332	II		IGR	opensea
cg19723436	0.363037	0.429345	0.38514	-0.0663078	0.000213704	0.00498457	17	80403254	I	C17orf62	Body	shore
cg18363129	0.499867	0.439021	0.479585	0.0608462	0.000214807	0.00499975	9	117130097	II	AKNA	Body	opensea
cg03777022	0.664862	0.608131	0.645952	0.0567309	0.000214889	0.00500118	22	36753706	II	MYH9	5'UTR	opensea
cg09392505	0.599156	0.545834	0.581382	0.0533221	0.000214949	0.0050021	16	73072333	II	ZFHX3	5'UTR	opensea
cg25846389	0.724546	0.660914	0.703335	0.0636316	0.000215175	0.00500531	20	25583670	II		IGR	shore
cg06590153	0.7987	0.748583	0.781995	0.050117	0.000215313	0.00500728	4	123556768	II	IL21-AS1	Body	opensea
cg03296761	0.686831	0.634754	0.669472	0.0520777	0.000215646	0.00501066	22	30822510	II	MTP18	Body	shore
cg21693464	0.393425	0.340022	0.375624	0.053403	0.000216378	0.005021	11	60753653	II	CD6	Body	opensea
cg07576632	0.808546	0.755452	0.790848	0.0530936	0.000216567	0.00502256	6	168844079	II	SMOC2	Body	shore
cg21095280	0.628146	0.577748	0.611347	0.0503982	0.000216772	0.0050248	6	36724036	II	CPNE5	Body	opensea
cg01046644	0.514835	0.572295	0.533988	-0.0574599	0.000218023	0.00503991	9	91605695	I	S1PR3	TSS1500	shore
cg22803353	0.608156	0.532559	0.582957	0.075597	0.000218173	0.00504198	1	118198949	II		IGR	opensea
cg27519828	0.600591	0.548534	0.583239	0.0520574	0.000218193	0.00504228	16	85394177	II		IGR	island
cg09918110	0.608988	0.515498	0.577825	0.0934904	0.000218471	0.00504581	5	87798170	II		IGR	opensea
cg25247520	0.621677	0.563657	0.602337	0.05802	0.000218503	0.00504581	8	128808017	II	MIR1204	TSS200	shore
cg00252934	0.753764	0.701447	0.736325	0.0523167	0.000219143	0.0050521	3	36782736	II	DCLK3	TSS1500	opensea
cg22241838	0.520031	0.463338	0.501133	0.0566922	0.000219826	0.00505919	11	60680006	II	TMEM109	TSS1500	shore
cg24902576	0.726352	0.670319	0.707674	0.0560333	0.000220464	0.00506991	16	66984552	II		IGR	shore
cg05224770	0.798222	0.728599	0.775014	0.0696232	0.000220557	0.00507095	12	68553819	II	IFNG	TSS1500	opensea
cg11744524	0.695544	0.747874	0.712987	-0.0523293	0.000221067	0.00507749	6	4078970	I	C6orf146	5'UTR	shore
cg13185757	0.572072	0.519979	0.554708	0.0520936	0.000221155	0.00507919	6	6800360	II		IGR	opensea
cg00039170	0.711179	0.658098	0.693486	0.0530813	0.000221932	0.00509089	3	18480381	II	SATB1	TSS200	opensea
cg14498747	0.716962	0.66463	0.699518	0.0523321	0.000222216	0.00509454	3	46147092	II		IGR	opensea
cg03723935	0.222917	0.159044	0.201626	0.0638732	0.000222667	0.00510048	19	485984	II		IGR	shelf
cg04580996	0.657696	0.60352	0.639637	0.0541764	0.000222939	0.00510339	2	65644214	II	SPRED2	Body	opensea
cg26945376	0.621522	0.570421	0.604488	0.0511017	0.000223948	0.00511633	12	122897502	II	CLIP1	5'UTR	opensea
cg01486321	0.760492	0.708975	0.74332	0.0515171	0.000224021	0.00511679	2	238064341	II		IGR	opensea
cg19211880	0.732752	0.798515	0.754673	-0.0657632	0.000224512	0.00512152	3	134088357	I	AMOTL2	Body	shelf
cg20379239	0.168319	0.116139	0.150925	0.0521799	0.000224608	0.0051231	10	11207015	II	CUGBP2	Body	shore
cg14867900	0.695968	0.631588	0.674508	0.0643796	0.000224933	0.00512606	12	69067768	II		IGR	opensea
cg22941668	0.430854	0.489323	0.450344	-0.0584692	0.000225521	0.00513439	5	148810180	I	MIR145	TSS200	opensea
cg03895810	0.472185	0.408701	0.451023	0.0634835	0.000225781	0.00513539	5	171612595	II	STK10	Body	shore
cg20558463	0.555348	0.50463	0.538442	0.050718	0.000225829	0.0051359	1	232714982	II		IGR	opensea
cg17266123	0.76343	0.689397	0.738752	0.0740323	0.00022665	0.00514604	21	30476810	II	MAP3K7CL	5'UTR	opensea
cg21603975	0.650331	0.579008	0.626557	0.0713233	0.000227036	0.00515163	1	71534275	II	MIR186	TSS1500	opensea
cg02810967	0.48756	0.434466	0.469862	0.0530944	0.00022908	0.0051774	4	17813558	II	NCAPG	Body	shore
cg19948308	0.770791	0.705457	0.749013	0.0653342	0.000229305	0.005179	2	214022244	II		IGR	opensea
cg16726869	0.635207	0.58519	0.618535	0.050017	0.000230931	0.00519586	4	127454704	II		IGR	opensea
cg14670922	0.487852	0.425607	0.467103	0.0622449	0.000231056	0.00519779	17	8842858	II	PIK3R5	5'UTR	opensea
cg21499486	0.864936	0.91578	0.881884	-0.0508439	0.000231373	0.00520149	2	53090650	II		IGR	opensea
cg22595738	0.739709	0.673393	0.717604	0.0663156	0.000231858	0.00520492	10	100099679	II		IGR	opensea
cg23893629	0.74593	0.671731	0.721197	0.0741992	0.000234425	0.00523794	1	203733971	II	LAX1	TSS1500	opensea
cg15665949	0.728312	0.675696	0.710773	0.0526156	0.000235654	0.00525178	16	30196549	II	CORO1A	Body	shore
cg06884999	0.696302	0.644863	0.679156	0.0514381	0.000235876	0.00525418	1	235927612	II	LYST	Body	opensea
cg23149098	0.706363	0.631321	0.681349	0.0750423	0.000236392	0.00526015	7	133169151	II	EXOC4	Body	opensea
cg27160886	0.822339	0.770179	0.804952	0.0521592	0.000236466	0.00526117	21	27520639	II	APP	5'UTR	opensea
cg14057303	0.660447	0.591757	0.63755	0.0686901	0.000236802	0.00526423	9	109683834	II	MIR548Q	Body	opensea
cg08817105	0.652098	0.594776	0.632991	0.057322	0.000237028	0.00526655	14	100905738	II	WDR25	Body	opensea
cg01243653	0.600951	0.539922	0.580608	0.0610281	0.000237522	0.00527215	11	77158483	II	PAK1	5'UTR	opensea
cg15914672	0.469673	0.240819	0.393388	0.228854	0.00023782	0.00527576	22	48314374	II		IGR	opensea
cg05786622	0.623445	0.566071	0.60432	0.057374	0.000238364	0.00527978	6	16652128	II	ATXN1	5'UTR	opensea
cg08601292	0.639733	0.582509	0.620658	0.0572238	0.000239465	0.00529287	22	27506360	II		IGR	opensea
cg24830957	0.72543	0.67039	0.707083	0.0550393	0.000239619	0.00529348	2	7812995	II		IGR	opensea
cg02694800	0.626227	0.565668	0.60604	0.060559	0.000239718	0.00529473	6	42237575	II	TRERF1	ExonBnd	opensea
cg03057182	0.694102	0.751762	0.713322	-0.0576601	0.000240039	0.00529786	1	46252470	II		IGR	opensea
cg20179907	0.355907	0.417606	0.376474	-0.0616981	0.000240421	0.0053028	11	72336908	II	PDE2A	Body	opensea
cg07002468	0.579136	0.516391	0.558221	0.0627451	0.000240441	0.0053031	9	125404891	II		IGR	opensea
cg00104187	0.84013	0.788183	0.822814	0.0519471	0.000240655	0.00530519	14	23219006	II		IGR	opensea
cg07986005	0.67571	0.621481	0.657634	0.0542296	0.000241278	0.00531271	2	74494480	II	SLC4A5	Body	opensea
cg04217672	0.579571	0.527814	0.562319	0.0517563	0.000242145	0.00532402	6	138145607	II	LOC100130476	Body	opensea
cg18935506	0.59401	0.535887	0.574636	0.0581229	0.000242265	0.00532557	17	30230000	II	UTP6	TSS1500	shore
cg21463095	0.685609	0.622271	0.664496	0.0633376	0.000242472	0.00532774	16	68105354	II	DUS2	Body	opensea
cg27295850	0.388536	0.442561	0.406544	-0.0540253	0.000242834	0.00533117	16	3414983	I		IGR	island
cg04858110	0.772972	0.719888	0.755278	0.053084	0.000242996	0.00533389	7	30009236	II	SCRN1	5'UTR	opensea
cg02322434	0.846302	0.780764	0.824456	0.0655374	0.00024326	0.00533729	14	99717302	II	BCL11B	Body	shelf
cg13322237	0.716636	0.666614	0.699962	0.0500219	0.000243274	0.00533729	15	54025579	II	WDR72	5'UTR	opensea
cg25830305	0.288258	0.45666	0.344392	-0.168402	0.000243455	0.00533935	11	1859381	I	TNNI2	TSS1500	opensea
cg24012880	0.282605	0.356724	0.307312	-0.074119	0.000243528	0.0053398	11	44880910	II	TSPAN18	5'UTR	opensea
cg12779989	0.489622	0.438006	0.472417	0.0516162	0.000243611	0.00534106	19	16481566	II	EPS15L1	Body	opensea
cg12565788	0.731269	0.667837	0.710125	0.0634311	0.000243869	0.00534418	2	241644240	II		IGR	shelf
cg21899558	0.712755	0.878426	0.767979	-0.165671	0.000245145	0.00536001	7	661634	II	PRKAR1B	Body	opensea
cg14739251	0.368709	0.317184	0.351534	0.0515247	0.000245832	0.00536802	2	41925847	II		IGR	shore
cg02384888	0.729029	0.780999	0.746352	-0.0519699	0.000246539	0.00537527	7	23748715	II	STK31	TSS1500	opensea
cg06100532	0.835621	0.782224	0.817822	0.0533973	0.000247653	0.00538692	16	935414	II	LMF1	Body	opensea
cg12761046	0.576495	0.509598	0.554196	0.0668968	0.000248041	0.00539205	15	86234715	II	AKAP13	Body	opensea
cg00942920	0.459123	0.401618	0.439955	0.0575045	0.000248241	0.00539434	1	203734559	II	LAX1	Body	opensea
cg07171956	0.400664	0.349922	0.38375	0.050742	0.000248326	0.00539512	22	37558687	II		IGR	opensea
cg24603632	0.767027	0.71352	0.749192	0.0535069	0.000248703	0.00539853	7	36248982	II	EEPD1	Body	opensea
cg27211438	0.776229	0.722578	0.758345	0.0536511	0.00024899	0.00540106	15	71095215	II		IGR	opensea
cg10825315	0.403904	0.345433	0.384414	0.0584717	0.00024929	0.00540413	14	81425912	II	TSHR	Body	opensea
cg26898436	0.752011	0.69072	0.731581	0.0612916	0.00024935	0.00540441	2	99280007	II	MGAT4A	TSS200	opensea
cg26768584	0.710181	0.651081	0.690481	0.0590998	0.00024998	0.00541054	3	18480242	II	SATB1	5'UTR	opensea
cg04694022	0.444665	0.394547	0.427959	0.0501173	0.000250037	0.00541059	6	30582352	II	PPP1R10	5'UTR	shelf
cg02811647	0.811924	0.759892	0.79458	0.0520316	0.000250296	0.00541423	5	179757414	II	GFPT2	Body	opensea
cg22858170	0.735867	0.680205	0.717313	0.0556612	0.000250897	0.00541999	5	39204386	II	FYB	5'UTR	opensea
cg20199761	0.645783	0.586303	0.625956	0.0594799	0.000251258	0.00542445	4	121670929	II	PRDM5	Body	opensea
cg09977998	0.736871	0.678511	0.717418	0.0583599	0.000251364	0.00542575	1	3471940	II	MEGF6	Body	opensea
cg08053787	0.688341	0.635273	0.670652	0.0530684	0.000251568	0.00542881	21	43658578	II	ABCG1	Body	shelf
cg04934326	0.706819	0.640764	0.684801	0.0660555	0.000252146	0.00543507	8	101961842	II	YWHAZ	5'UTR	shore
cg25813894	0.63641	0.582987	0.618603	0.0534237	0.000252526	0.00543907	18	6642949	II		IGR	opensea
cg10094930	0.682112	0.758027	0.707417	-0.0759157	0.000253797	0.00545383	5	178194658	II	AACSP1	Body	opensea
cg10341513	0.676007	0.619785	0.657267	0.0562223	0.000255083	0.00546728	22	51041242	II	MAPK8IP2	TSS1500	shore
cg27609665	0.394022	0.332292	0.373446	0.0617309	0.000255607	0.00547318	7	44838273	II	PPIA	5'UTR	shore
cg11358199	0.722003	0.657367	0.700457	0.0646356	0.000255868	0.00547573	2	8453529	II		IGR	opensea
cg11562571	0.703921	0.646607	0.684816	0.0573137	0.00025629	0.00547955	12	47603842	II	PCED1B-AS1	Body	opensea
cg00945887	0.84447	0.791142	0.826694	0.0533282	0.000256272	0.00547955	17	5515630	II		IGR	opensea
cg17829017	0.682855	0.632678	0.666129	0.0501769	0.00025726	0.00549149	8	135612538	II	ZFATAS	Body	opensea
cg12682228	0.69663	0.628705	0.673989	0.0679252	0.000257295	0.00549184	1	117390624	II		IGR	opensea
cg22640510	0.865192	0.808615	0.846333	0.056577	0.000257355	0.00549279	16	11669349	II	LITAF	Body	opensea
cg15581429	0.653966	0.594966	0.6343	0.0590002	0.000257967	0.00550063	19	39369353	II	SIRT2	3'UTR	opensea
cg06185734	0.484864	0.60854	0.526089	-0.123676	0.000258018	0.00550077	10	104914412	II	NT5C2	Body	opensea
cg04962480	0.336611	0.273486	0.315569	0.0631254	0.000258367	0.00550524	8	101962118	II	YWHAZ	5'UTR	shore
cg02630677	0.349822	0.299709	0.333117	0.0501128	0.000260194	0.00552711	8	3102222	II	CSMD1	Body	opensea
cg15265384	0.57427	0.504775	0.551105	0.0694953	0.000260523	0.00553029	19	7410716	II		IGR	opensea
cg07587451	0.455765	0.390874	0.434135	0.0648903	0.000260778	0.00553186	8	26433959	II	DPYSL2	TSS1500	shore
cg14910490	0.600446	0.530136	0.577009	0.0703105	0.000261243	0.00553658	6	144675360	II	UTRN	Body	opensea
cg23653184	0.594009	0.534191	0.57407	0.0598176	0.000261534	0.00553901	11	33026801	II		IGR	opensea
cg16406315	0.627821	0.56162	0.605754	0.0662015	0.000261917	0.005544	22	39270139	II		IGR	shore
cg24951886	0.697261	0.63709	0.677204	0.0601707	0.000262161	0.00554695	10	13526236	II	BEND7	Body	opensea
cg09655823	0.546304	0.602557	0.565055	-0.0562526	0.000262851	0.00555536	20	36343383	II	CTNNBL1	5'UTR	opensea
cg22459924	0.600339	0.547619	0.582766	0.0527199	0.000262875	0.00555569	19	2607850	II	GNG7	5'UTR	island
cg06919968	0.799901	0.748877	0.782893	0.0510249	0.000262913	0.00555635	5	86262785	II		IGR	opensea
cg11420364	0.716137	0.665647	0.699307	0.0504896	0.000263055	0.00555844	8	38822874	II	PLEKHA2	Body	opensea
cg01660863	0.321501	0.240186	0.294396	0.081315	0.000263206	0.00555936	12	129399528	II	GLT1D1	Body	opensea
cg04446786	0.694205	0.642695	0.677035	0.0515099	0.000263455	0.00556143	8	143991594	II		IGR	opensea
cg03522228	0.680608	0.617475	0.659564	0.0631332	0.000263943	0.00556812	5	109257437	II		IGR	opensea
cg13598010	0.228915	0.282224	0.246685	-0.0533091	0.000265328	0.00558188	7	72838776	I		IGR	island
cg02660277	0.662065	0.601486	0.641872	0.0605785	0.000265658	0.00558503	7	157438616	II	PTPRN2	Body	shore
cg19643431	0.658109	0.608028	0.641415	0.0500809	0.00026602	0.00559081	2	110259569	II	SH3RF3	3'UTR	opensea
cg25662857	0.62204	0.567483	0.603854	0.054557	0.000266402	0.00559464	17	80275542	II	CD7	TSS200	shore
cg24520862	0.566953	0.498802	0.544236	0.0681514	0.000266877	0.00560145	11	75943228	II		IGR	shelf
cg22774340	0.470741	0.579193	0.506891	-0.108452	0.000268116	0.00561558	12	67911143	II		IGR	opensea
cg15209200	0.625013	0.55099	0.600339	0.0740228	0.000269073	0.00562602	4	38511227	II	LINC01258	Body	opensea
cg11738258	0.822497	0.763525	0.80284	0.0589717	0.000269514	0.00563045	12	123604688	II		IGR	opensea
cg19835503	0.651906	0.58159	0.628467	0.0703166	0.000271082	0.0056511	10	6125977	II		IGR	opensea
cg05615313	0.763272	0.706436	0.744327	0.0568362	0.000271422	0.00565566	21	47355791	II	PCBP3	Body	opensea
cg24517325	0.0912132	0.0388849	0.0737704	0.0523283	0.000271523	0.00565735	1	18884428	II		IGR	opensea
cg11784564	0.440216	0.491464	0.457299	-0.0512488	0.000271896	0.00566075	13	30688502	I		IGR	shore
cg12682607	0.343559	0.259041	0.315386	0.0845183	0.000272043	0.00566238	3	32634705	II		IGR	opensea
cg05689210	0.54845	0.47654	0.52448	0.0719105	0.000272278	0.0056637	5	114877510	II	FEM1C	Body	shelf
cg01410116	0.469233	0.417278	0.451915	0.0519549	0.000272941	0.00566976	6	2859460	II	SERPINB9P1	Body	opensea
cg15244352	0.610706	0.548437	0.58995	0.0622698	0.000273608	0.00567614	12	49327916	II		IGR	opensea
cg00959635	0.159327	0.108807	0.142487	0.0505194	0.000273764	0.00567826	7	113724153	II		IGR	shore
cg19024056	0.429	0.366228	0.408076	0.0627726	0.00027392	0.00567927	4	90851085	II	MMRN1	Body	opensea
cg04651570	0.684298	0.618967	0.662521	0.0653307	0.000274206	0.00568172	14	64117156	II		IGR	opensea
cg16369596	0.59617	0.536677	0.576339	0.0594937	0.000274222	0.00568172	4	155313572	II	DCHS2	TSS1500	opensea
cg15942979	0.642917	0.574025	0.619953	0.0688924	0.000274826	0.00568758	8	22497061	II	BIN3	Body	opensea
cg04134779	0.627003	0.567934	0.607314	0.0590694	0.000275251	0.00569075	12	133069335	II	FBRSL1	Body	shore
cg08102533	0.739871	0.795949	0.758564	-0.0560776	0.000276168	0.00570177	1	98726672	II	LOC729987	Body	opensea
cg14802772	0.0537043	0.106644	0.0713509	-0.0529399	0.000277867	0.00572293	10	97849569	II		IGR	island
cg06613634	0.558217	0.50783	0.541421	0.0503867	0.000278706	0.00573167	6	149205849	II	UST	Body	opensea
cg19962349	0.721622	0.662926	0.702057	0.0586966	0.000278917	0.0057336	5	43534107	II	PAIP1	Body	opensea
cg15794184	0.593463	0.53817	0.575032	0.055293	0.000279231	0.00573768	1	174933932	II	RABGAP1L	5'UTR	opensea
cg11326415	0.70926	0.654753	0.691091	0.0545071	0.000279673	0.00574196	3	108019540	II		IGR	opensea
cg18315468	0.729711	0.67068	0.710034	0.0590311	0.000280173	0.00574817	2	234330835	II	DGKD	Body	opensea
cg06175418	0.649877	0.591591	0.630448	0.0582862	0.000280803	0.00575594	5	133453774	II	TCF7	Body	shelf
cg21253043	0.745526	0.694499	0.728517	0.0510266	0.000281262	0.00576167	12	51783393	II	GALNT6	5'UTR	shore
cg23199907	0.803843	0.750837	0.786174	0.0530051	0.000282223	0.0057716	13	33305966	II	PDS5B	Body	opensea
cg25356935	0.60828	0.686007	0.634189	-0.0777275	0.000282869	0.00577795	11	119056076	I	PDZD3	TSS200	opensea
cg25585789	0.451562	0.392311	0.431811	0.0592514	0.000283358	0.00578395	10	18278949	II	SLC39A12	Body	opensea
cg20543651	0.62589	0.573041	0.608274	0.0528497	0.000283463	0.00578546	8	55918395	II		IGR	opensea
cg03254928	0.644262	0.586585	0.625036	0.0576767	0.000283847	0.0057893	11	118214810	II	CD3G	TSS1500	opensea
cg14343446	0.663105	0.607405	0.644538	0.0556996	0.000283887	0.00578982	6	126210642	II	NCOA7	Body	opensea
cg10198174	0.773001	0.834129	0.793377	-0.0611273	0.000283989	0.00579081	2	24331829	II	FAM228B	5'UTR	opensea
cg19410394	0.480992	0.427507	0.463164	0.0534853	0.000285006	0.00580224	20	55728645	II		IGR	opensea
cg24185913	0.68366	0.610746	0.659355	0.0729137	0.000285074	0.00580314	12	68575158	II		IGR	opensea
cg11521318	0.800762	0.743788	0.78177	0.0569741	0.000285225	0.00580431	22	40572844	II	TNRC6B	TSS1500	opensea
cg00521221	0.642769	0.591823	0.625787	0.0509457	0.000286068	0.00581345	8	128319661	II	CASC21	Body	opensea
cg01980591	0.759818	0.809941	0.776525	-0.0501232	0.000286798	0.00582196	8	1423823	I		IGR	opensea
cg03431524	0.683141	0.619567	0.66195	0.0635744	0.000287551	0.00582906	7	100142441	II	AGFG2	Body	opensea
cg02374486	0.701513	0.642943	0.68199	0.0585703	0.000288235	0.00583658	10	72362809	II	PRF1	TSS1500	shelf
cg18728029	0.712941	0.634776	0.686886	0.0781652	0.000288544	0.00584024	2	197041315	II		IGR	opensea
cg01647693	0.761971	0.710118	0.744686	0.0518529	0.000288585	0.00584024	8	143513441	II		IGR	shelf
cg09345799	0.644551	0.58424	0.624447	0.0603112	0.000288636	0.00584026	17	50796057	II		IGR	opensea
cg11945070	0.755492	0.70458	0.738521	0.0509123	0.000288807	0.00584141	6	56609630	II	RNU6-71P	Body	opensea
cg25826490	0.765366	0.708338	0.746356	0.0570279	0.000291061	0.0058649	2	197041999	II		IGR	opensea
cg24841244	0.809439	0.746824	0.788567	0.0626152	0.0002914	0.00586917	11	118213330	II	CD3D	5'UTR	opensea
cg26863842	0.692484	0.628109	0.671026	0.0643753	0.000292546	0.00588219	6	31506723	II	BAT1	Body	shelf
cg00623000	0.499632	0.572449	0.523904	-0.0728173	0.00029284	0.00588457	16	89535217	II	ANKRD11	Body	opensea
cg22202181	0.536558	0.471241	0.514785	0.0653171	0.000292949	0.0058863	2	18728224	II		IGR	opensea
cg06674056	0.510585	0.602542	0.541238	-0.0919564	0.000293128	0.00588846	11	64428939	II	NRXN2	Body	shore
cg21052932	0.533474	0.466147	0.511032	0.0673273	0.000293376	0.00589073	14	51342320	II	ABHD12B	5'UTR	shelf
cg21921904	0.593556	0.535213	0.574108	0.0583429	0.000294217	0.00590056	7	6274091	II	CYTH3	Body	opensea
cg24818585	0.668891	0.606473	0.648085	0.0624184	0.000295051	0.00591025	10	73527235	II	C10orf54	Body	opensea
cg09767011	0.669395	0.604376	0.647722	0.0650189	0.000295437	0.00591376	6	22036696	II	CASC15	Body	opensea
cg08701393	0.710203	0.611338	0.677248	0.0988646	0.00029608	0.0059211	19	15795480	II	CYP4F12	Body	opensea
cg08448026	0.772915	0.705422	0.750417	0.067493	0.00029629	0.00592417	5	64317608	II		IGR	opensea
cg00920892	0.669156	0.607516	0.648609	0.0616402	0.000296877	0.00593117	8	37732224	II	RAB11FIP1	Body	opensea
cg01210432	0.686249	0.612737	0.661745	0.0735124	0.000297325	0.00593589	10	23652593	II		IGR	opensea
cg16389209	0.691745	0.630867	0.671453	0.0608778	0.000297906	0.00594284	10	63809121	II	ARID5B	Body	opensea
cg24749178	0.59342	0.53797	0.574937	0.0554507	0.000298787	0.00595193	3	43384809	II	SNRK	Body	opensea
cg23975251	0.532715	0.476264	0.513898	0.0564507	0.000299305	0.00595813	1	10604446	II	PEX14	Body	opensea
cg15609186	0.253706	0.202663	0.236691	0.0510427	0.000299789	0.00596324	4	67772211	II		IGR	opensea
cg09569347	0.626026	0.569207	0.607087	0.0568193	0.000301825	0.00598765	6	30460548	II	HLA-E	3'UTR	shelf
cg24098316	0.716128	0.665836	0.699364	0.0502917	0.000301906	0.0059883	8	6758616	II		IGR	opensea
cg17516825	0.708715	0.638749	0.685393	0.0699665	0.000302384	0.00599243	1	111213827	II		IGR	shelf
cg25319614	0.645492	0.568545	0.619843	0.0769468	0.000302513	0.00599319	8	126522459	II		IGR	opensea
cg20445630	0.71548	0.658317	0.696426	0.057163	0.000302536	0.0059932	9	98256776	II	PTCH1	Body	opensea
cg08131736	0.729714	0.782533	0.74732	-0.0528186	0.000302981	0.00599783	19	51223739	I		IGR	shore
cg03923277	0.425551	0.346559	0.39922	0.0789921	0.000303293	0.00600098	12	104359732	II	TDG	1stExon	island
cg15676720	0.431074	0.380946	0.414364	0.0501275	0.000303832	0.00600544	1	214805643	II	CENPF	Body	opensea
cg02315509	0.772414	0.720408	0.755078	0.0520053	0.000304552	0.00601261	3	111315387	II	ZBED2	TSS1500	opensea
cg07122905	0.534544	0.477821	0.515636	0.056723	0.000305656	0.00602417	14	92333765	II	TC2N	1stExon	opensea
cg24555841	0.630332	0.579608	0.613424	0.0507245	0.000305921	0.00602749	7	69116169	II	AUTS2	Body	opensea
cg04172000	0.254466	0.186976	0.231969	0.0674897	0.000306477	0.00603227	19	16771088	II	TMEM38A	TSS1500	island
cg13882016	0.27272	0.214993	0.253477	0.0577268	0.000306759	0.00603553	3	111335380	II	CD96	Body	opensea
cg21525141	0.63237	0.564812	0.609851	0.0675577	0.000308494	0.00605364	15	70592930	II		IGR	opensea
cg01644640	0.702333	0.634752	0.679806	0.0675807	0.000308598	0.00605455	2	40147801	II		IGR	opensea
cg22974952	0.271166	0.369361	0.303898	-0.0981951	0.000308966	0.00605872	8	7212700	I	FAM66B	Body	island
cg11605219	0.138509	0.196227	0.157748	-0.0577182	0.000309946	0.00607088	2	69064745	II		IGR	opensea
cg24414363	0.615854	0.556394	0.596034	0.0594596	0.000310055	0.00607156	22	42336273	II	CENPM	TSS200	opensea
cg17757894	0.693212	0.635232	0.673885	0.0579793	0.000310695	0.00607871	2	145248942	II	ZEB2	Body	opensea
cg04858631	0.560495	0.490672	0.537221	0.0698236	0.000312183	0.00609534	10	74035570	II	DDIT4	3'UTR	shore
cg14641757	0.714033	0.647474	0.691846	0.0665583	0.000312401	0.00609802	21	36410464	II	C21orf96	Body	opensea
cg16231923	0.447696	0.396086	0.430493	0.0516101	0.000315444	0.00613105	15	73923634	II	NPTN	Body	shore
cg11940526	0.821659	0.758055	0.800458	0.0636035	0.000316358	0.00614077	10	80311367	II		IGR	opensea
cg24434367	0.56932	0.514015	0.550885	0.0553048	0.0003171	0.00614695	8	126942911	II	LINC00861	Body	opensea
cg22613968	0.717022	0.659011	0.697685	0.0580111	0.000317476	0.00615022	1	23953556	II	MDS2	TSS1500	opensea
cg12536789	0.800774	0.736904	0.779484	0.0638697	0.000317599	0.0061513	1	228929103	II		IGR	opensea
cg17813891	0.650526	0.580024	0.627025	0.0705018	0.000318552	0.00616107	14	100532036	II	EVL	Body	opensea
cg01332534	0.311722	0.25577	0.293071	0.0559512	0.000318686	0.00616237	2	42066091	II		IGR	shore
cg06380249	0.616391	0.554449	0.595743	0.0619415	0.00031897	0.00616449	7	157438537	II	PTPRN2	Body	shore
cg20187011	0.499558	0.593531	0.530882	-0.0939724	0.000319044	0.0061656	21	28214928	II	ADAMTS1	Body	shore
cg01667219	0.607414	0.540279	0.585035	0.0671353	0.000319478	0.0061698	10	22944569	II	PIP4K2A	Body	opensea
cg06874063	0.614487	0.559664	0.596213	0.0548237	0.000319755	0.00617273	2	37377005	II	EIF2AK2	5'UTR	opensea
cg01523712	0.75117	0.808277	0.770206	-0.0571075	0.000319924	0.00617502	20	43437858	II	RIMS4	Body	shore
cg05524115	0.763202	0.709279	0.745228	0.0539231	0.000321399	0.00619414	12	110054589	II		IGR	opensea
cg00787180	0.660705	0.578761	0.63339	0.0819441	0.000322072	0.0062026	14	91751731	II	CCDC88C	Body	shelf
cg23661948	0.560561	0.506611	0.542578	0.0539503	0.000322363	0.00620497	14	85881838	II	LINC00911	Body	opensea
cg26147279	0.535408	0.479478	0.516765	0.0559307	0.000325142	0.00623275	3	13977886	II	TPRXL	TSS1500	shelf
cg16654427	0.543811	0.489064	0.525562	0.0547471	0.000325632	0.00623758	18	67302834	II	DOK6	Body	opensea
cg23545734	0.704606	0.635306	0.681506	0.0693003	0.000325642	0.00623761	1	21619571	II	LOC100506801	TSS1500	shelf
cg06762834	0.730881	0.678077	0.713279	0.0528037	0.000325892	0.00623966	14	65279418	II	SPTB	Body	opensea
cg22505340	0.674909	0.612278	0.654032	0.0626316	0.000325953	0.00624034	20	23900934	II		IGR	opensea
cg12166603	0.581301	0.516093	0.559565	0.065208	0.000326159	0.00624235	2	136897419	II		IGR	opensea
cg25643361	0.670435	0.60291	0.647926	0.0675248	0.000328567	0.00626738	6	26361389	II		IGR	opensea
cg05868677	0.690656	0.637572	0.672961	0.053084	0.000328794	0.00626913	10	115034087	II		IGR	opensea
cg05305521	0.663188	0.611688	0.646021	0.0514996	0.000329516	0.00627642	8	126604454	II		IGR	opensea
cg00932063	0.503726	0.431366	0.479606	0.0723599	0.000331189	0.00629615	10	126234138	II	LHPP	Body	opensea
cg24957609	0.451476	0.398455	0.433802	0.0530209	0.000332065	0.006306	12	27125095	II	TM7SF3	3'UTR	opensea
cg17250262	0.546623	0.486342	0.52653	0.0602808	0.000332846	0.00631543	2	30457110	II	LBH	Body	shore
cg03485261	0.697298	0.644357	0.679651	0.0529412	0.000333064	0.00631768	10	48399649	II		IGR	opensea
cg05318186	0.486953	0.43423	0.469379	0.0527225	0.000333743	0.00632603	16	86392808	II		IGR	opensea
cg08119655	0.567229	0.495118	0.543192	0.0721111	0.000334889	0.00633807	11	7595925	II	PPFIBP2	Body	opensea
cg01865132	0.715435	0.654146	0.695005	0.0612887	0.000335769	0.00634548	3	14216944	II	XPC	Body	shelf
cg15320277	0.743248	0.681184	0.72256	0.0620645	0.000335977	0.00634682	14	79316418	II	NRXN3	Body	opensea
cg01389668	0.707789	0.657323	0.690967	0.0504661	0.000336478	0.00635332	11	92952840	II		IGR	opensea
cg17505469	0.681709	0.615764	0.659728	0.065945	0.000337287	0.00636098	10	8373450	II		IGR	opensea
cg15646287	0.635796	0.577342	0.616312	0.0584544	0.000337432	0.00636214	10	80523716	II		IGR	opensea
cg21729334	0.468038	0.416432	0.450836	0.051606	0.000338564	0.00637481	7	46736542	II		IGR	opensea
cg09318034	0.462706	0.412007	0.445806	0.0507	0.000338623	0.0063749	4	2964097	II	GRK4	TSS1500	shore
cg26734957	0.573556	0.512305	0.553139	0.0612506	0.000339342	0.00638219	9	92063537	II	SEMA4D	5'UTR	opensea
cg20904702	0.663857	0.593281	0.640332	0.0705763	0.000339476	0.0063839	1	21619471	II	LOC100506801	TSS1500	shelf
cg00985040	0.61097	0.546863	0.589601	0.0641073	0.000341124	0.00640075	6	37553208	II		IGR	opensea
cg11089592	0.735828	0.676189	0.715948	0.059639	0.000341866	0.0064084	6	155371793	II		IGR	opensea
cg09605880	0.472627	0.414269	0.453174	0.0583584	0.000342041	0.00641047	1	32397195	II	PTP4A2	5'UTR	opensea
cg10223982	0.66375	0.608897	0.645466	0.0548531	0.000342074	0.00641077	19	4302995	II	TMIGD2	TSS1500	shore
cg13002740	0.481155	0.417779	0.46003	0.0633768	0.000342257	0.00641242	20	62367632	II	LIME1	5'UTR	shore
cg25223823	0.801448	0.7417	0.781532	0.0597479	0.000343034	0.0064208	13	33593349	II	KL	Body	shore
cg12728836	0.842018	0.778772	0.820936	0.0632463	0.000343197	0.00642212	4	38689348	II	KLF3	Body	shore
cg02280470	0.681743	0.62939	0.664292	0.0523527	0.000343524	0.00642647	6	43109949	II	PTK7	Body	opensea
cg18496281	0.65143	0.590101	0.630987	0.0613289	0.000343716	0.00642841	9	5949121	II	KIAA2026	Body	opensea
cg21002359	0.382422	0.330592	0.365145	0.0518291	0.000343808	0.00642902	2	31900825	II		IGR	opensea
cg25283121	0.343412	0.264164	0.316996	0.0792488	0.000344093	0.00643089	12	132904540	II	GALNT9	Body	shore
cg13550410	0.723587	0.660269	0.702481	0.0633177	0.000344351	0.00643359	1	36004549	II	KIAA0319L	Body	opensea
cg05670486	0.881006	0.954319	0.905444	-0.0733123	0.000344739	0.0064367	12	56331203	II	DGKA	ExonBnd	shore
cg21761853	0.483154	0.432606	0.466304	0.0505481	0.000345134	0.00643991	6	30704809	II	FLOT1	Body	opensea
cg22021794	0.754632	0.69963	0.736298	0.0550016	0.000345422	0.00644288	5	54177306	II		IGR	shelf
cg21062226	0.710127	0.649215	0.689823	0.0609118	0.000345648	0.00644515	20	61554004	II	DIDO1	5'UTR	shelf
cg03364760	0.521093	0.459861	0.500683	0.0612323	0.000345877	0.00644708	1	199138268	II		IGR	opensea
cg27432784	0.354268	0.244583	0.317706	0.109686	0.000347092	0.00645891	5	1246254	II	SLC6A18	3'UTR	island
cg08512948	0.718434	0.654071	0.69698	0.0643635	0.000348453	0.00647242	1	24833320	II	RCAN3	TSS1500	shelf
cg00416243	0.586386	0.535358	0.569377	0.0510278	0.00034871	0.00647502	6	143857467	II		IGR	shore
cg03699462	0.622473	0.565907	0.603618	0.056566	0.000348876	0.00647566	1	185284707	II	IVNS1ABP	5'UTR	shore
cg26176362	0.722133	0.668651	0.704306	0.0534821	0.000349871	0.00648358	1	227379480	II	CDC42BPA	Body	opensea
cg15780518	0.654722	0.601429	0.636958	0.0532929	0.000351202	0.0064975	7	3980647	II	SDK1	Body	opensea
cg14437551	0.736648	0.670755	0.714684	0.0658936	0.000351659	0.00650238	6	31539986	I	LTA	TSS200	opensea
cg08500401	0.536712	0.473426	0.515616	0.0632854	0.000351942	0.00650551	6	24934008	II	FAM65B	Body	opensea
cg03366884	0.592611	0.536231	0.573818	0.0563806	0.000352199	0.00650816	17	8844506	II	PIK3R5	5'UTR	opensea
cg04900356	0.768723	0.716968	0.751471	0.0517547	0.000353008	0.00651709	2	218758179	II	TNS1	ExonBnd	opensea
cg01987765	0.593418	0.541373	0.57607	0.0520452	0.000353303	0.00651944	3	10662723	II		IGR	opensea
cg02981636	0.664842	0.610593	0.646759	0.0542484	0.000353325	0.00651968	3	46311184	II		IGR	opensea
cg16875202	0.478535	0.427394	0.461488	0.0511409	0.00035347	0.00652089	3	73553098	II	PDZRN3	Body	opensea
cg04360967	0.643459	0.57003	0.618983	0.0734285	0.000353604	0.00652201	6	14636504	II		IGR	opensea
cg02652185	0.679692	0.620217	0.659867	0.0594752	0.000353868	0.00652364	2	99387621	II	LOC101927070	Body	opensea
cg02960654	0.680755	0.630148	0.663886	0.0506065	0.000354804	0.00653178	2	148421642	II		IGR	opensea
cg21994045	0.558098	0.477753	0.531316	0.080345	0.00035528	0.00653687	19	10403936	II	ICAM5	Body	island
cg14768892	0.433977	0.378124	0.41536	0.0558529	0.000355612	0.00653941	15	39915931	II	FSIP1	Body	opensea
cg20917552	0.416225	0.361783	0.398078	0.0544428	0.000356518	0.0065494	21	26945251	II	MIR155	TSS1500	opensea
cg23331303	0.741193	0.806587	0.762991	-0.0653933	0.000356902	0.00655275	5	5135948	II		IGR	shelf
cg07829075	0.709946	0.631752	0.683881	0.078194	0.000357045	0.00655389	11	67174623	II	TBC1D10C	Body	shelf
cg24647506	0.713255	0.771422	0.732644	-0.0581673	0.000357385	0.00655704	10	130366835	I		IGR	opensea
cg26227044	0.694685	0.64131	0.676893	0.0533753	0.000358241	0.0065649	1	231471991	II	EXOC8	1stExon	shore
cg05075562	0.681073	0.623981	0.662042	0.0570915	0.000358308	0.00656534	2	42123725	II		IGR	opensea
cg05612673	0.717936	0.658622	0.698165	0.0593146	0.000358916	0.00657131	12	72836959	II	TRHDE	Body	opensea
cg02854972	0.804993	0.750518	0.786835	0.0544747	0.000358926	0.00657131	4	8327406	II		IGR	opensea
cg01849093	0.673246	0.616552	0.654348	0.0566946	0.000359496	0.00657657	11	110876141	II		IGR	opensea
cg00440194	0.632113	0.576549	0.613592	0.0555635	0.000360861	0.00659076	11	95436310	II		IGR	opensea
cg25433259	0.722599	0.656208	0.700468	0.0663903	0.000362536	0.0066054	6	159271784	II	OSTCP1	Body	opensea
cg11068071	0.633349	0.571112	0.612604	0.0622374	0.00036263	0.00660613	1	89592433	II	GBP2	TSS1500	opensea
cg00374627	0.59578	0.537348	0.576302	0.0584316	0.000362879	0.00660792	1	234382721	II	SLC35F3	Body	opensea
cg11860896	0.795856	0.721082	0.770931	0.0747741	0.000362918	0.00660821	6	37476192	II	LOC100505530	Body	opensea
cg13870451	0.482011	0.430295	0.464772	0.0517162	0.000363941	0.00661977	5	168161738	II	SLIT3	Body	opensea
cg11135489	0.752971	0.694707	0.73355	0.058264	0.000366634	0.00664573	16	27242193	II	NSMCE1	Body	opensea
cg01235820	0.513428	0.567669	0.531508	-0.0542413	0.000366666	0.00664577	20	642782	I	SCRT2	3'UTR	island
cg17379193	0.816087	0.764361	0.798845	0.051726	0.000367642	0.00665587	5	133233342	II		IGR	opensea
cg26802494	0.678123	0.620488	0.658911	0.0576349	0.000368222	0.00666092	11	93263353	II	SMCO4	5'UTR	opensea
cg07668739	0.793928	0.736124	0.77466	0.0578037	0.000369343	0.00667116	16	89852101	II	FANCA	Body	opensea
cg02431088	0.651718	0.592812	0.632083	0.0589058	0.000369788	0.00667492	10	112643774	II	PDCD4	Body	opensea
cg17803840	0.530259	0.475865	0.512127	0.0543944	0.000370943	0.0066885	20	11946703	II		IGR	opensea
cg24219822	0.551	0.49761	0.533203	0.0533901	0.000371448	0.0066945	1	160808976	II	CD244	Body	opensea
cg03863352	0.593595	0.530763	0.572651	0.0628316	0.000371533	0.00669484	1	158323802	II	CD1E	1stExon	opensea
cg09347752	0.665257	0.603834	0.644783	0.0614232	0.000371814	0.00669751	16	74204032	II		IGR	opensea
cg02104434	0.745272	0.861137	0.783893	-0.115866	0.000371843	0.0066977	1	247694406	I	LOC148824	TSS1500	island
cg18571640	0.512616	0.458205	0.494479	0.0544111	0.000373767	0.00671424	8	33210211	II		IGR	opensea
cg17931356	0.655562	0.592091	0.634405	0.0634707	0.000374068	0.00671672	15	93115277	II	LINC00930	Body	opensea
cg23463494	0.641666	0.588873	0.624069	0.0527928	0.000374961	0.00672558	16	29832769	II	PAGR1	3'UTR	opensea
cg16351433	0.582681	0.524186	0.563182	0.0584949	0.00037513	0.00672746	22	42258538	II	SREBF2	Body	opensea
cg12715547	0.478684	0.377013	0.444794	0.101671	0.000375216	0.00672836	12	99548917	I	ANKS1B	TSS200	opensea
cg10920297	0.348032	0.280843	0.325636	0.067189	0.000375308	0.00672885	11	94803188	II	SFRS2B	1stExon	shelf
cg14258074	0.463508	0.406615	0.444544	0.0568929	0.00037539	0.00672936	9	90427755	II		IGR	opensea
cg22856976	0.80039	0.741166	0.780649	0.0592239	0.000375491	0.00673035	1	181047581	II		IGR	opensea
cg04449224	0.232808	0.288539	0.251385	-0.0557315	0.000377613	0.00675041	22	50838352	II	PPP6R2	Body	opensea
cg07674649	0.700854	0.780788	0.727498	-0.079934	0.000377625	0.00675047	21	35832254	I	KCNE1	TSS1500	island
cg21057323	0.503264	0.443423	0.483317	0.0598415	0.000378052	0.00675549	14	103412980	II	CDC42BPB	Body	opensea
cg20772590	0.65099	0.59653	0.632837	0.0544605	0.000378108	0.00675567	17	75446431	II	2021-09-09	TSS200	shore
cg14236144	0.656065	0.598132	0.636754	0.057933	0.000378235	0.00675665	3	151977465	II		IGR	opensea
cg25180103	0.542935	0.480733	0.522201	0.0622015	0.000378684	0.00676124	17	70022755	II	LOC102723505	TSS1500	opensea
cg02901923	0.679744	0.627576	0.662355	0.0521677	0.000379482	0.00676815	8	30163341	II		IGR	opensea
cg23781075	0.602046	0.524512	0.576201	0.0775333	0.000379769	0.00677171	20	170581	II	DEFB128	TSS1500	opensea
cg13873287	0.743066	0.682611	0.722914	0.0604553	0.000380358	0.00677768	14	91791794	II	CCDC88C	Body	opensea
cg05587627	0.6983	0.638059	0.678219	0.0602411	0.000380751	0.00678131	11	118657363	II	DDX6	5'UTR	shelf
cg08703611	0.865234	0.811173	0.847214	0.0540602	0.000380912	0.00678232	2	209235272	II	PTH2R	5'UTR	opensea
cg11746813	0.358802	0.303798	0.340467	0.0550046	0.000382179	0.00679171	12	54448090	II	HOXC4	1stExon	island
cg11386231	0.41601	0.361939	0.397987	0.0540716	0.000382818	0.00679581	1	66742345	II	PDE4B	Body	opensea
cg27642002	0.572827	0.484272	0.543309	0.0885557	0.000383264	0.00679991	11	122958609	II	CLMP	Body	opensea
cg06009645	0.611082	0.557068	0.593077	0.0540142	0.00038512	0.0068166	6	112036099	II	FYN	Body	opensea
cg26053876	0.804984	0.714462	0.77481	0.0905222	0.000386704	0.00683246	14	22991735	II		IGR	opensea
cg27333178	0.65263	0.59504	0.633434	0.0575903	0.000387009	0.00683479	4	103424418	II	NFKB1	5'UTR	shore
cg09855140	0.758135	0.689157	0.735142	0.0689784	0.000387494	0.0068396	13	100004097	II	UBAC2	Body	opensea
cg14849855	0.695818	0.635761	0.675799	0.0600569	0.000388699	0.00685136	1	67807960	II	IL12RB2	Body	opensea
cg16332831	0.820556	0.766113	0.802408	0.0544425	0.000390055	0.00686547	15	101483070	II	LRRK1	Body	opensea
cg16417977	0.513876	0.45827	0.495341	0.0556059	0.000390278	0.00686744	1	9744265	II	PIK3CD-AS2	Body	opensea
cg03954917	0.695148	0.64057	0.676956	0.0545781	0.000390732	0.00687068	2	137063332	II		IGR	opensea
cg21232532	0.801099	0.748203	0.783467	0.0528967	0.000392613	0.00688978	6	22036741	II	CASC15	Body	opensea
cg02301834	0.665786	0.609631	0.647068	0.0561548	0.000392898	0.00689291	10	29924853	II	SVIL	TSS1500	opensea
cg09489567	0.643271	0.588335	0.624959	0.0549362	0.000393785	0.0068998	2	43364053	II		IGR	opensea
cg14781242	0.780836	0.725065	0.762246	0.0557712	0.000394348	0.00690509	1	32738251	II	LCK	5'UTR	shelf
cg19905757	0.730614	0.673161	0.711463	0.0574533	0.000394638	0.00690756	15	68924127	II	CORO2B	Body	opensea
cg25529557	0.76572	0.705038	0.745493	0.0606824	0.000395904	0.00692072	6	112145775	II	FYN	5'UTR	opensea
cg21407196	0.742403	0.688119	0.724308	0.0542848	0.000396356	0.00692503	1	46751975	II	LRRC41	Body	opensea
cg09638473	0.462987	0.412102	0.446025	0.0508852	0.000396887	0.00693061	8	60176739	II		IGR	opensea
cg25839227	0.667972	0.616182	0.650709	0.0517894	0.00039725	0.00693346	17	47288502	II	ABI3	Body	opensea
cg04086935	0.792416	0.736934	0.773922	0.0554826	0.000397845	0.0069409	6	5314959	II	FARS2	5'UTR	opensea
cg09831549	0.57937	0.518278	0.559006	0.0610923	0.000398021	0.00694174	2	68947188	II		IGR	opensea
cg05164711	0.729973	0.676397	0.712114	0.053576	0.000398039	0.00694174	16	80927644	II	PRCAT47	TSS1500	opensea
cg02354259	0.594976	0.535966	0.575306	0.0590099	0.000398503	0.00694452	20	60489114	II	CDH4	Body	opensea
cg10228555	0.359331	0.410148	0.37627	-0.0508169	0.000398682	0.00694651	16	3088480	I		IGR	shore
cg14034876	0.820513	0.768612	0.803213	0.0519004	0.000398874	0.00694827	3	41209714	II		IGR	opensea
cg15277914	0.495803	0.387186	0.459598	0.108617	0.000399163	0.00695145	3	154042611	I	DHX36	TSS1500	shore
cg21187226	0.698425	0.624545	0.673798	0.0738799	0.000399763	0.00695846	17	38718229	II	CCR7	TSS1500	opensea
cg26404511	0.287353	0.346131	0.306946	-0.0587775	0.000401107	0.00696929	1	24229575	I	CNR2	5'UTR	shore
cg02864956	0.380163	0.319735	0.36002	0.0604283	0.000401174	0.00696992	10	22935362	II	PIP4K2A	Body	opensea
cg14770721	0.8224	0.769854	0.804884	0.0525459	0.000401994	0.00697745	12	111218341	II		IGR	opensea
cg14656903	0.664697	0.608414	0.645936	0.0562829	0.000404024	0.00699874	9	38244354	II		IGR	shelf
cg26165117	0.541741	0.487703	0.523729	0.0540381	0.000405268	0.00701183	10	17553514	II		IGR	opensea
cg08723309	0.778878	0.722918	0.760225	0.0559603	0.000405642	0.0070139	4	7594124	II	SORCS2	Body	shore
cg15930155	0.740872	0.689878	0.723874	0.0509937	0.000405649	0.0070139	10	30185196	II		IGR	opensea
cg14626325	0.645809	0.583699	0.625106	0.0621102	0.000406596	0.00702333	10	33432425	II		IGR	opensea
cg18077587	0.741845	0.676115	0.719935	0.0657303	0.000407203	0.00702915	15	61133217	II	RORA	Body	opensea
cg19007621	0.769521	0.710198	0.749747	0.0593229	0.00040903	0.00704371	4	113120592	II		IGR	opensea
cg17117243	0.503056	0.447818	0.484643	0.0552387	0.000409734	0.00705119	6	109341365	II	SESN1	Body	opensea
cg00771752	0.501834	0.44858	0.484083	0.0532539	0.000410443	0.00705696	14	25142840	II		IGR	opensea
cg15306126	0.108685	0.0538162	0.0903956	0.0548691	0.000411283	0.00706436	12	46663900	II	SLC38A1	TSS1500	shore
cg01027405	0.646262	0.594935	0.629153	0.0513275	0.000412117	0.00707299	5	35860337	II	IL7R	Body	opensea
cg06842181	0.685251	0.620211	0.663571	0.0650399	0.000412869	0.00707831	11	2066779	II		IGR	opensea
cg02825243	0.799468	0.744107	0.781015	0.0553615	0.000412961	0.00707889	2	197041490	II		IGR	opensea
cg11946387	0.694366	0.641751	0.676828	0.0526142	0.00041304	0.0070796	10	129955946	II		IGR	opensea
cg06422189	0.708635	0.634825	0.684032	0.0738105	0.000413338	0.0070832	6	31322766	II	HLA-B	Body	shore
cg21685737	0.663772	0.751053	0.692865	-0.0872814	0.000414171	0.00709125	19	16243534	II	RAB8A	3'UTR	opensea
cg05305753	0.803283	0.750548	0.785705	0.0527349	0.000415299	0.00710009	6	43222155	II	TTBK1	Body	opensea
cg17055821	0.332135	0.387625	0.350632	-0.0554905	0.000415822	0.0071059	17	30669476	I	C17orf75	TSS1500	shore
cg15303976	0.622295	0.564395	0.602995	0.0579002	0.000416397	0.00711212	10	26756814	II	APBB1IP	5'UTR	opensea
cg25811445	0.701015	0.649688	0.683906	0.0513273	0.000417101	0.00711758	2	171552621	II		IGR	opensea
cg21923482	0.656014	0.584507	0.632179	0.071507	0.000417472	0.00712175	1	162913095	II		IGR	opensea
cg23334840	0.57668	0.519005	0.557455	0.0576744	0.000417834	0.00712532	16	6245819	II	RBFOX1	5'UTR	opensea
cg02239754	0.643381	0.59246	0.626407	0.0509212	0.00041794	0.00712631	4	122917668	II		IGR	opensea
cg07327489	0.505152	0.44748	0.485928	0.057672	0.0004186	0.00713428	9	134554053	II	RAPGEF1	Body	opensea
cg02095557	0.764342	0.700869	0.743185	0.0634734	0.000418907	0.00713623	2	225809808	II	DOCK10	Body	opensea
cg04784410	0.545077	0.488619	0.526258	0.0564586	0.000419455	0.00714277	14	101402822	II	SNORD113-4	TSS200	opensea
cg02292901	0.611931	0.556288	0.593383	0.0556431	0.000419968	0.00714805	10	11001688	II		IGR	opensea
cg04254050	0.536032	0.480217	0.517427	0.0558148	0.000420128	0.0071493	10	24911772	II	ARHGAP21	Body	opensea
cg11775521	0.230444	0.286432	0.249107	-0.0559884	0.000420225	0.00714964	11	74178795	I	KCNE3	TSS200	island
cg22822867	0.807244	0.74782	0.787436	0.0594237	0.000420258	0.0071497	8	145004144	II	PLEC1	Body	island
cg00689225	0.635863	0.577507	0.616411	0.0583564	0.000420371	0.0071508	14	35871954	II	NFKBIA	Body	shore
cg12862977	0.866865	0.812421	0.848717	0.0544436	0.000422312	0.00716984	7	134933830	II	STRA8	Body	shelf
cg20429981	0.528432	0.47648	0.511115	0.0519522	0.00042296	0.00717508	1	1609972	II	CDK11B	Body	shore
cg18887742	0.774815	0.710822	0.753484	0.0639931	0.000423248	0.00717718	1	198157299	II	NEK7	5'UTR	opensea
cg19249814	0.674277	0.622283	0.656946	0.0519936	0.000424235	0.00718601	9	90257654	II	DAPK1	Body	opensea
cg12052203	0.23417	0.134056	0.200799	0.100115	0.000424646	0.00719066	11	66115045	I	B3GNT1	1stExon	island
cg16199969	0.791214	0.737812	0.773413	0.0534016	0.000424758	0.007192	14	71678923	II		IGR	opensea
cg01329245	0.753541	0.693393	0.733492	0.0601481	0.000426424	0.00720612	16	79303284	II		IGR	opensea
cg05223392	0.526198	0.603998	0.552131	-0.0777993	0.000426937	0.0072105	7	2647927	I	IQCE	Body	shelf
cg20005536	0.610815	0.560606	0.594079	0.0502086	0.000427327	0.00721441	1	49255621	II	AGBL4	Body	opensea
cg00795812	0.614352	0.562429	0.597044	0.0519228	0.000428006	0.00722147	2	242802009	II	PDCD1	TSS1500	shelf
cg20584815	0.546582	0.606373	0.566512	-0.0597914	0.000428234	0.00722401	12	9810887	II	LOC374443	Body	opensea
cg19465268	0.577747	0.629807	0.5951	-0.0520602	0.000428278	0.00722405	7	75517941	I	RHBDD2	3'UTR	opensea
cg02266979	0.722511	0.666372	0.703798	0.0561398	0.000429623	0.0072356	19	2518173	II	GNG7	Body	opensea
cg08541457	0.627936	0.68935	0.648407	-0.0614138	0.000431596	0.00725593	3	108606824	II		IGR	opensea
cg10111816	0.732826	0.677689	0.714447	0.055137	0.000433402	0.00727588	16	22384715	II	CDR2	Body	shore
cg23217983	0.656724	0.600438	0.637962	0.056286	0.000434226	0.00728312	1	67018825	II	SGIP1	Body	opensea
cg14870603	0.568969	0.49506	0.544333	0.073909	0.000435581	0.00729307	8	31986050	II	NRG1-IT1	Body	opensea
cg27253035	0.731683	0.678024	0.713797	0.0536591	0.000435587	0.00729307	2	106761185	II	UXS1	Body	opensea
cg18377866	0.853657	0.912914	0.873409	-0.0592575	0.000436102	0.00729822	3	193965288	II	LOC101929337	TSS200	opensea
cg02119577	0.805353	0.883238	0.831315	-0.0778847	0.000439038	0.00732307	21	40195074	I	ETS2	3'UTR	shore
cg16031515	0.693125	0.629159	0.671803	0.063966	0.00043916	0.00732392	1	205743344	II	RAB7L1	Body	shore
cg20402826	0.789617	0.734965	0.7714	0.0546521	0.000439232	0.00732429	2	198077081	II		IGR	opensea
cg23628563	0.8486	0.921674	0.872958	-0.073074	0.000439522	0.00732572	7	112262597	II		IGR	opensea
cg18408264	0.385227	0.312509	0.360988	0.072718	0.000439894	0.00732874	1	12494280	II	VPS13D	Body	opensea
cg10699171	0.647037	0.56348	0.619185	0.0835569	0.000439999	0.00732927	6	24936965	II		IGR	opensea
cg13196697	0.793126	0.732134	0.772795	0.0609922	0.000440283	0.00733141	1	198647817	II	PTPRC	Body	opensea
cg06919472	0.791067	0.722746	0.768293	0.0683217	0.000441904	0.00734619	2	174104433	II	ZAK	Body	opensea
cg05432003	0.690372	0.629811	0.670185	0.0605615	0.000442156	0.00734823	11	312518	II	IFITM1	TSS1500	shore
cg18434246	0.717101	0.647667	0.693956	0.0694346	0.000443066	0.00735857	5	123912954	II		IGR	opensea
cg15954675	0.698487	0.753231	0.716735	-0.0547443	0.000443112	0.00735884	3	63542363	I	SYNPR	Body	opensea
cg17824540	0.713189	0.648487	0.691622	0.0647022	0.00044338	0.00736148	2	161260031	II	RBMS1	Body	shelf
cg25195877	0.680653	0.622374	0.661226	0.0582784	0.000444728	0.00737213	4	144436344	II	SMARCA5-AS1	TSS1500	shore
cg01002560	0.213976	0.141363	0.189772	0.0726132	0.000445923	0.00738351	7	16460779	II	ISPD	1stExon	island
cg25605163	0.251182	0.318845	0.273736	-0.0676628	0.000447277	0.00739602	9	139557250	I	EGFL7	TSS200	shelf
cg07238065	0.752054	0.678813	0.72764	0.0732409	0.000447361	0.00739681	22	20920729	II	MED15	Body	opensea
cg04513912	0.457562	0.407113	0.440746	0.0504494	0.000448518	0.007408	7	156409788	II		IGR	island
cg01915389	0.764414	0.713133	0.74732	0.0512816	0.000449983	0.00742137	3	148808831	II	HLTF-AS1	Body	opensea
cg08059719	0.675317	0.612692	0.654442	0.0626246	0.000450434	0.00742566	12	122444450	II		IGR	opensea
cg15533189	0.724913	0.66066	0.703495	0.0642527	0.000450769	0.00742904	6	160400319	II	IGF2R	Body	opensea
cg25991730	0.68133	0.62448	0.66238	0.0568504	0.000451264	0.00743339	15	69232019	II	SPESP1	Body	opensea
cg18404652	0.617064	0.550895	0.595008	0.0661696	0.000451748	0.00743871	8	42009622	II	AP3M2	TSS1500	shore
cg05468370	0.540917	0.478329	0.520054	0.0625873	0.000451746	0.00743871	19	30371693	II		IGR	opensea
cg14604871	0.803302	0.869156	0.825253	-0.0658549	0.000452081	0.00744139	2	3599779	II	RNASEH1	Body	opensea
cg07621727	0.506922	0.452281	0.488708	0.054641	0.000452334	0.00744352	14	57496603	II		IGR	opensea
cg05863502	0.199007	0.252763	0.216926	-0.0537564	0.000452493	0.00744569	9	140771990	I	CACNA1B	TSS1500	island
cg15822328	0.599883	0.549853	0.583206	0.0500306	0.000452776	0.0074482	1	1072197	II		IGR	shore
cg11749142	0.619265	0.562478	0.600336	0.0567876	0.00045421	0.0074585	7	30197085	II	MTURN	Body	opensea
cg05623986	0.636433	0.691991	0.654953	-0.0555572	0.000454641	0.00746186	6	36459598	II		IGR	opensea
cg19851816	0.280131	0.353967	0.304743	-0.0738361	0.000454665	0.00746197	22	50657907	I	TUBGCP6	Body	island
cg10113238	0.876824	0.932162	0.89527	-0.0553385	0.00045495	0.00746407	6	83781848	II	DOPEY1	5'UTR	opensea
cg19741032	0.735109	0.681177	0.717132	0.0539324	0.000456725	0.00748093	13	115078824	II	CHAMP1	TSS1500	shore
cg21831210	0.667475	0.607756	0.647568	0.0597187	0.000457667	0.0074884	2	15454056	II	NBAS	Body	opensea
cg13345129	0.698613	0.641815	0.67968	0.0567978	0.000457724	0.00748853	5	54358229	II		IGR	opensea
cg25141611	0.346537	0.268092	0.320389	0.0784449	0.000458625	0.0074967	13	113422162	II	ATP11A	Body	shore
cg19974636	0.70996	0.651638	0.69052	0.0583221	0.000458911	0.0074992	5	55988358	II		IGR	opensea
cg07675031	0.282429	0.342203	0.302354	-0.0597738	0.000459439	0.00750501	11	47399893	I	SPI1	1stExon	island
cg00928816	0.764587	0.705923	0.745032	0.0586643	0.000460196	0.00751243	10	63809098	II	ARID5B	Body	opensea
cg12686763	0.683044	0.621535	0.662541	0.0615091	0.000460311	0.00751373	11	63623533	II	MARK2	Body	opensea
cg22333412	0.815826	0.751769	0.794473	0.0640573	0.000461239	0.00752186	1	20569456	II		IGR	island
cg07475394	0.786661	0.840068	0.804463	-0.0534075	0.000461437	0.00752332	17	79466438	I		IGR	shore
cg22833204	0.540492	0.485066	0.522017	0.0554263	0.000462961	0.00753773	2	191879510	II	STAT1	TSS1500	shore
cg15669600	0.756109	0.695984	0.736067	0.0601244	0.000464228	0.00755072	9	480362	II	KANK1	5'UTR	opensea
cg01894985	0.645552	0.592216	0.627773	0.0533366	0.000465427	0.00756241	3	123589179	II	MYLK	5'UTR	opensea
cg02846528	0.567613	0.51759	0.550939	0.0500226	0.000465864	0.00756565	1	32314001	II		IGR	opensea
cg16264581	0.666744	0.616176	0.649888	0.050568	0.000465884	0.00756569	18	3061278	II		IGR	opensea
cg20097000	0.638112	0.583946	0.620057	0.0541663	0.00046612	0.00756731	15	71400306	II		IGR	opensea
cg21220520	0.623695	0.562003	0.603131	0.0616922	0.000466406	0.00756928	14	57960464	II	C14orf105	1stExon	opensea
cg26332187	0.518853	0.454299	0.497335	0.0645544	0.000466523	0.00756994	17	47826445	II	FAM117A	Body	opensea
cg16831002	0.499393	0.42999	0.476259	0.0694025	0.000468611	0.00758717	5	140749358	II	PCDHGB3	TSS1500	shore
cg02269146	0.86193	0.796756	0.840206	0.0651738	0.000469719	0.00759633	10	115059386	II		IGR	opensea
cg17286920	0.758073	0.700935	0.739027	0.0571388	0.000470211	0.00760063	16	49666052	II	ZNF423	Body	shelf
cg13522882	0.771567	0.718425	0.753853	0.0531418	0.000470727	0.00760597	2	102316496	II	MAP4K4	Body	shelf
cg08482837	0.665719	0.717317	0.682918	-0.0515977	0.000471067	0.007609	2	86038423	I		IGR	island
cg06932104	0.281537	0.349521	0.304199	-0.0679841	0.000471872	0.00761546	18	13457462	II	LDLRAD4	Body	opensea
cg14441276	0.725142	0.65586	0.702048	0.0692827	0.000472215	0.00761806	6	31539735	II	LTA	TSS1500	opensea
cg14023009	0.227556	0.284673	0.246595	-0.0571164	0.000472534	0.00762023	8	1870798	I	ARHGEF10	Body	opensea
cg02182476	0.324677	0.440887	0.363414	-0.11621	0.000472927	0.00762488	19	7538084	II	LOC100128573	Body	opensea
cg20491695	0.646669	0.585681	0.62634	0.0609886	0.000473573	0.00762935	11	45719826	II		IGR	opensea
cg10321156	0.376231	0.428966	0.39381	-0.0527351	0.000473837	0.00763112	11	63687223	I		IGR	shore
cg16196663	0.768438	0.710725	0.7492	0.0577129	0.000474087	0.00763413	3	15404322	II		IGR	opensea
cg13714975	0.495966	0.443625	0.478519	0.0523408	0.000474555	0.00763834	11	33718099	II		IGR	shelf
cg10523000	0.630444	0.573282	0.61139	0.0571617	0.000474754	0.00764072	1	118198739	II		IGR	opensea
cg27281884	0.607231	0.678278	0.630914	-0.0710467	0.000476032	0.00765231	9	125137483	I	PTGS1	5'UTR	opensea
cg05714155	0.270021	0.330537	0.290193	-0.0605164	0.000476606	0.00765788	2	172974735	I		IGR	shore
cg17100176	0.618355	0.562331	0.59968	0.0560245	0.000476665	0.00765816	1	207096358	II	FAIM3	5'UTR	opensea
cg27057797	0.837278	0.782738	0.819098	0.0545404	0.000477069	0.00766249	20	19569677	II	SLC24A3	Body	opensea
cg24723883	0.693101	0.636933	0.674378	0.0561685	0.000477089	0.00766264	19	2608495	II	GNG7	5'UTR	shore
cg10255761	0.785316	0.83558	0.802071	-0.0502645	0.000477373	0.00766432	3	49210029	II	KLHDC8B	5'UTR	shore
cg11659214	0.615119	0.559164	0.596467	0.0559553	0.00047766	0.0076665	16	71642351	II		IGR	opensea
cg06086824	0.689377	0.636314	0.67169	0.0530632	0.00047904	0.0076782	9	36051381	II	RECK	Body	opensea
cg00491064	0.77656	0.725068	0.759396	0.0514926	0.000479153	0.00767934	11	19681786	II	NAV2	Body	opensea
cg02152351	0.836809	0.894655	0.856091	-0.0578461	0.000479184	0.00767951	6	8436296	II	SLC35B3	TSS1500	shore
cg05588074	0.741946	0.679713	0.721202	0.0622331	0.000479898	0.00768531	20	17486490	II	BFSP1	Body	opensea
cg03401464	0.658128	0.607854	0.64137	0.0502744	0.000481066	0.00769514	14	101434601	II	SNORD114-12	TSS1500	opensea
cg14004951	0.553609	0.502625	0.536614	0.0509846	0.000481485	0.00769909	20	39786261	II	PLCG1	Body	opensea
cg12938127	0.589672	0.5177	0.565681	0.0719716	0.000482413	0.00770771	13	114908785	II		IGR	opensea
cg13952948	0.134424	0.0729918	0.113946	0.0614319	0.000483709	0.00772092	9	111881453	II	C9orf5	Body	shore
cg06056884	0.507911	0.452836	0.489553	0.0550753	0.000487472	0.00775425	11	26593658	II	MUC15	1stExon	opensea
cg14893883	0.547817	0.494456	0.53003	0.0533606	0.000488062	0.0077593	14	96361307	II	TUNAR	Body	opensea
cg03155200	0.429265	0.508001	0.455511	-0.0787357	0.00048821	0.00776017	11	2833259	I	KCNQ1	Body	opensea
cg20732763	0.311036	0.384216	0.33543	-0.0731798	0.000489366	0.00777153	10	80168865	II		IGR	opensea
cg02350956	0.863815	0.9275	0.885043	-0.0636854	0.000489402	0.00777176	10	96183541	II	TBC1D12	Body	opensea
cg27405030	0.628835	0.570757	0.609476	0.0580774	0.000492512	0.00779945	7	139923845	II		IGR	opensea
cg07042600	0.751442	0.693653	0.732179	0.057789	0.000494902	0.00781926	21	46686430	II	POFUT2	3'UTR	shore
cg27553947	0.382082	0.451242	0.405135	-0.0691607	0.000495171	0.00782179	1	9819767	I	CLSTN1	Body	shelf
cg05575505	0.391871	0.441879	0.40854	-0.0500076	0.00049599	0.00783043	15	101262162	II		IGR	opensea
cg05529890	0.581144	0.523217	0.561835	0.0579275	0.000496923	0.00783827	16	28997459	II	LAT	ExonBnd	opensea
cg23957912	0.786401	0.838311	0.803704	-0.0519102	0.000497735	0.00784673	4	187296698	II		IGR	shelf
cg15332871	0.835064	0.889066	0.853065	-0.0540014	0.000497937	0.00784808	6	168489054	II		IGR	opensea
cg11985897	0.645785	0.591386	0.627652	0.0543987	0.000498085	0.00784874	14	98693570	II		IGR	opensea
cg22907295	0.636128	0.585386	0.619214	0.050742	0.000498156	0.00784929	11	84659234	II	DLG2	Body	opensea
cg21818126	0.728324	0.662802	0.706484	0.0655219	0.000499029	0.00785644	1	223422132	II	SUSD4	Body	opensea
cg17694094	0.346897	0.286157	0.32665	0.0607398	0.000499153	0.00785676	3	18484672	II		IGR	shore
cg10276354	0.622588	0.560009	0.601729	0.0625789	0.000499801	0.00786257	8	134070272	II	SLA	Body	opensea
cg24416197	0.68273	0.629128	0.664863	0.0536019	0.00049995	0.00786391	1	7902853	II	PER3	3'UTR	opensea
cg21160842	0.361004	0.41552	0.379176	-0.0545156	0.000500276	0.0078672	11	32112091	I	RCN1	TSS1500	shore
cg23531792	0.639158	0.58421	0.620842	0.0549474	0.00050045	0.00786792	19	10735474	II	SLC44A2	TSS1500	shore
cg16401045	0.6535	0.584384	0.630461	0.0691156	0.000501301	0.00787407	6	108078096	II	SCML4	Body	opensea
cg09485437	0.784845	0.731195	0.766962	0.0536501	0.000501286	0.00787407	3	187693496	II		IGR	opensea
cg02318321	0.834077	0.784074	0.817409	0.0500034	0.000501362	0.00787444	14	23007177	II		IGR	opensea
cg24257776	0.309679	0.369195	0.329518	-0.0595156	0.000501959	0.00788026	3	47051546	I	LOC100129354	TSS1500	island
cg15021280	0.501005	0.419338	0.473783	0.081667	0.00050295	0.00788848	21	46077582	II	C21orf29	Body	opensea
cg05090939	0.709637	0.638399	0.685891	0.0712379	0.000503408	0.00789117	6	143228657	II	HIVEP2	5'UTR	opensea
cg27580914	0.286556	0.230408	0.26784	0.0561471	0.00050377	0.00789398	2	235903101	II	SH3BP4	5'UTR	opensea
cg22435313	0.755924	0.702094	0.73798	0.0538299	0.000503834	0.00789483	17	64669739	II	PRKCA	Body	opensea
cg23314364	0.388182	0.454746	0.41037	-0.0665639	0.000504313	0.00789972	8	29230998	I		IGR	opensea
cg08246619	0.426803	0.347613	0.400406	0.0791892	0.000505414	0.0079085	11	2890454	II	KCNQ1DN	TSS1500	island
cg27280535	0.800887	0.743419	0.781731	0.0574678	0.000506024	0.00791307	8	8746679	II	MFHAS1	Body	shore
cg04363470	0.654728	0.603745	0.637733	0.0509829	0.000508006	0.00793078	11	7597814	II	PPFIBP2	Body	opensea
cg08266180	0.606867	0.555669	0.589801	0.0511974	0.000508283	0.00793249	11	33027070	II		IGR	opensea
cg04593828	0.807592	0.753376	0.78952	0.0542158	0.000508795	0.00793729	1	65361558	II	JAK1	5'UTR	opensea
cg23079307	0.529115	0.473767	0.510666	0.0553483	0.000509164	0.00794043	18	46458754	II	SMAD7	Body	opensea
cg15034848	0.58671	0.511476	0.561632	0.0752337	0.000509552	0.00794359	2	208988453	II	CRYGD	Body	shore
cg27424261	0.713535	0.643592	0.690221	0.069943	0.000509787	0.00794532	2	15317393	II	NBAS	Body	opensea
cg10698607	0.678086	0.620477	0.658883	0.0576093	0.000514364	0.00798492	7	97829881	II	LMTK2	Body	opensea
cg20567337	0.57942	0.524293	0.561044	0.0551273	0.00051501	0.007989	7	154882550	II		IGR	opensea
cg08972831	0.536724	0.486608	0.520019	0.0501164	0.000516625	0.00800281	12	68091432	II		IGR	opensea
cg06031737	0.84752	0.902554	0.865864	-0.0550343	0.000516705	0.00800339	1	193112478	II	CDC73	Body	opensea
cg07545925	0.803964	0.74748	0.785136	0.0564843	0.000517986	0.00801519	11	118214927	II	CD3G	TSS200	opensea
cg07203767	0.808278	0.756093	0.790883	0.0521846	0.000519569	0.00802843	2	242973721	II		IGR	opensea
cg07749019	0.779816	0.833306	0.797646	-0.0534897	0.000520048	0.00803333	16	15839119	II	MYH11	Body	opensea
cg06026786	0.660651	0.59936	0.640221	0.0612913	0.000521353	0.00804453	11	118213651	II	CD3D	TSS200	opensea
cg03444184	0.68509	0.752509	0.707563	-0.067419	0.000521924	0.00804988	11	49456196	I		IGR	island
cg15721577	0.573828	0.645148	0.597601	-0.0713196	0.000522075	0.0080513	9	125137544	I	PTGS1	5'UTR	opensea
cg05952915	0.728415	0.675256	0.710696	0.0531591	0.000522708	0.00805782	5	38817421	II	OSMR-AS1	Body	opensea
cg15228224	0.578316	0.515862	0.557498	0.0624535	0.000522726	0.00805784	5	89597261	II		IGR	opensea
cg19824502	0.392642	0.330259	0.371848	0.0623834	0.000523165	0.00806198	2	175615819	II	CHRNA1	Body	opensea
cg24361098	0.51935	0.454707	0.497803	0.0646433	0.00052419	0.00806969	2	60748951	II	BCL11A	Body	opensea
cg12552889	0.829925	0.883183	0.847678	-0.0532583	0.000524431	0.0080719	17	72667005	II	RAB37	TSS1500	shore
cg15388107	0.351634	0.404222	0.369164	-0.0525878	0.00052453	0.00807277	7	36700916	I	AOAH	Body	opensea
cg06805844	0.650419	0.594253	0.631697	0.0561656	0.000524786	0.00807469	1	63091395	II	DOCK7	Body	opensea
cg26284844	0.702873	0.645966	0.683904	0.0569073	0.00052539	0.00808046	13	24829503	II	SPATA13-AS1	TSS1500	opensea
cg24787400	0.727934	0.671135	0.709001	0.0567984	0.000525419	0.00808068	17	44097757	II	MAPT	Body	opensea
cg23991209	0.45046	0.398832	0.433251	0.0516282	0.000525561	0.00808141	14	68973600	II	RAD51B	Body	opensea
cg14049634	0.722614	0.671668	0.705632	0.0509461	0.000527998	0.00810121	9	116288739	II	RGS3	Body	opensea
cg25420477	0.727077	0.669254	0.707803	0.0578235	0.00052805	0.00810148	2	70319121	II		IGR	shelf
cg09981964	0.49313	0.430248	0.472169	0.0628824	0.000528345	0.00810242	7	148001779	II	CNTNAP2	Body	opensea
cg06881421	0.744955	0.682627	0.724179	0.0623282	0.000529196	0.00810921	2	67461943	II		IGR	opensea
cg24590708	0.499694	0.426268	0.475218	0.0734258	0.00052963	0.00811322	15	52554357	II	MYO5C	Body	opensea
cg05128516	0.524321	0.468664	0.505769	0.0556566	0.000530292	0.00811877	22	36749126	II	MYH9	5'UTR	opensea
cg22549086	0.702506	0.650623	0.685212	0.0518829	0.000530438	0.00811949	2	46406516	II	PRKCE	Body	opensea
cg05019211	0.683236	0.630645	0.665706	0.0525907	0.000531392	0.00812829	22	33343603	II	SYN3	Body	opensea
cg01745899	0.663356	0.609579	0.64543	0.0537771	0.000531757	0.00813177	7	86657947	II	KIAA1324L	Body	opensea
cg10552473	0.707232	0.640245	0.684903	0.0669866	0.00053353	0.0081456	2	206525681	II		IGR	opensea
cg14753356	0.355476	0.416656	0.375869	-0.0611807	0.000536223	0.00816837	6	30720108	II		IGR	opensea
cg26231361	0.61145	0.559912	0.594271	0.0515387	0.000536974	0.00817577	17	54230642	II	ANKFN1	TSS200	opensea
cg19447113	0.781432	0.712771	0.758545	0.0686603	0.000537744	0.00818346	14	99725830	II	BCL11B	Body	opensea
cg22536953	0.597232	0.542278	0.578914	0.0549537	0.000537933	0.0081846	2	204863192	II		IGR	opensea
cg24064639	0.69836	0.638849	0.678523	0.0595112	0.000539295	0.00819848	17	66592243	II	FAM20A	Body	shelf
cg04912125	0.573567	0.509969	0.552368	0.0635982	0.000539745	0.00820172	6	154330353	II	OPRM1	TSS1500	opensea
cg00817628	0.533906	0.478714	0.515509	0.0551919	0.000539799	0.00820172	9	109578836	II		IGR	opensea
cg00337361	0.634842	0.581882	0.617188	0.0529601	0.000539735	0.00820172	11	6423558	II	APBB1	Body	opensea
cg00592428	0.7444	0.663856	0.717552	0.0805434	0.000540025	0.00820299	14	59232439	II		IGR	opensea
cg14705821	0.732884	0.662971	0.70958	0.0699139	0.000539985	0.00820299	17	8862021	II	PIK3R5	5'UTR	opensea
cg00323915	0.692032	0.617489	0.667184	0.0745425	0.00054017	0.00820385	7	150264987	II	GIMAP4	5'UTR	opensea
cg11856929	0.774096	0.703476	0.750556	0.0706196	0.000540718	0.00820965	19	50071672	II	NOSIP	5'UTR	opensea
cg27058497	0.515034	0.454587	0.494885	0.0604471	0.000541112	0.00821379	1	25291546	II	RUNX3	TSS200	opensea
cg06257110	0.719071	0.654648	0.697597	0.0644237	0.00054188	0.00822224	16	21658497	II	METTL9	Body	opensea
cg01261013	0.390469	0.473848	0.418262	-0.0833795	0.000541894	0.00822229	21	37691747	II	MORC3	TSS1500	shore
cg00101436	0.868566	0.920031	0.885721	-0.0514647	0.000544312	0.00824306	7	90755643	II	CDK14	3'UTR	opensea
cg24696810	0.727955	0.671783	0.709231	0.0561718	0.000544477	0.00824375	12	92429367	II	C12orf79	Body	opensea
cg06730002	0.582658	0.50964	0.558319	0.073018	0.000544625	0.00824566	3	45906856	II	LZTFL1	5'UTR	opensea
cg19097880	0.560267	0.505278	0.541937	0.0549885	0.000545255	0.00825166	11	128160637	II		IGR	opensea
cg01993952	0.738426	0.654172	0.710341	0.0842536	0.00054569	0.00825571	8	17554904	II	MTUS1	Body	opensea
cg20672999	0.868963	0.919287	0.885738	-0.050324	0.000546699	0.00826573	12	19409457	II	PLEKHA5	Body	opensea
cg00291573	0.502066	0.443727	0.482619	0.0583389	0.000547461	0.00827338	5	17343961	II		IGR	opensea
cg27186198	0.659877	0.603032	0.640928	0.0568449	0.000547579	0.00827417	12	123386220	II		IGR	opensea
cg13240333	0.396091	0.339471	0.377217	0.0566198	0.00054831	0.00828045	8	77528456	II	ZFHX4-AS1	Body	opensea
cg25957642	0.730919	0.658814	0.706884	0.0721045	0.000548706	0.00828458	18	46523488	II		IGR	opensea
cg03427849	0.4602	0.408819	0.443073	0.0513807	0.000548784	0.00828491	4	184578976	II	RWDD4A	Body	shore
cg22222858	0.372153	0.3182	0.354169	0.0539524	0.000548935	0.00828635	9	36092680	II	RECK	Body	opensea
cg08074663	0.404837	0.354028	0.387901	0.0508098	0.000550144	0.00829548	6	158251665	II	SNX9	Body	opensea
cg26884751	0.703787	0.652614	0.68673	0.0511734	0.000550357	0.00829733	20	25667467	II	ZNF337	1stExon	opensea
cg10434530	0.843971	0.792376	0.826773	0.0515955	0.000550692	0.00830103	8	104267896	II		IGR	opensea
cg04344000	0.690508	0.625421	0.668812	0.0650878	0.00055212	0.00831342	6	117869857	II	DCBLD1	Body	shore
cg03412153	0.689423	0.63273	0.670525	0.0566925	0.000553311	0.00832306	10	13139217	II		IGR	shelf
cg18758626	0.654467	0.590195	0.633043	0.0642723	0.000554061	0.00832943	20	57589049	II		IGR	opensea
cg06900494	0.593425	0.543379	0.576743	0.0500458	0.000554275	0.00833181	17	48609332	II	EPN3	TSS1500	opensea
cg09757087	0.722317	0.636241	0.693625	0.0860755	0.000557139	0.00835638	16	1585644	II	IFT140	Body	shore
cg04575476	0.653258	0.601672	0.636063	0.0515862	0.000558428	0.00836774	6	126853160	II		IGR	opensea
cg12249517	0.737667	0.671445	0.715593	0.0662221	0.000558544	0.00836931	5	35817176	II		IGR	opensea
cg15330301	0.74095	0.686934	0.722945	0.0540161	0.000559267	0.0083754	15	29277718	II	APBA2	5'UTR	opensea
cg04301661	0.535375	0.474213	0.514988	0.0611628	0.000559971	0.00838165	1	12509684	II	VPS13D	Body	opensea
cg06887251	0.664382	0.600506	0.64309	0.063876	0.000560305	0.00838446	5	67576008	II	PIK3R1	Body	opensea
cg16638248	0.703533	0.653212	0.68676	0.0503207	0.000562166	0.0083987	11	10596059	II	MRVI1	3'UTR	opensea
cg11671363	0.41341	0.477916	0.434912	-0.0645057	0.000563579	0.00841194	5	148810177	I	MIR145	TSS200	opensea
cg02395454	0.529962	0.477324	0.512416	0.0526378	0.000563879	0.00841486	11	134605862	II		IGR	island
cg27253301	0.577273	0.520628	0.558391	0.0566452	0.000564553	0.00842103	2	68949089	II		IGR	opensea
cg26752663	0.697617	0.643346	0.679527	0.0542704	0.000564959	0.00842433	2	25142016	II	ADCY3	5'UTR	shore
cg16802439	0.459454	0.50996	0.476289	-0.0505063	0.000565168	0.0084256	16	88907184	I	GALNS	Body	shore
cg13529217	0.774711	0.724687	0.758036	0.0500243	0.000565624	0.00842918	14	100875785	II	WDR25	Body	opensea
cg23007665	0.575584	0.500639	0.550603	0.0749456	0.000565751	0.00842987	7	43690247	II	C7orf44	5'UTR	opensea
cg05938958	0.727825	0.674785	0.710145	0.0530398	0.000566282	0.00843442	1	248224887	II	OR2L3	1stExon	opensea
cg01403057	0.730259	0.663246	0.707922	0.0670129	0.000569962	0.0084653	7	100700588	II	MUC17	Body	opensea
cg12380441	0.457425	0.360643	0.425164	0.096782	0.000570669	0.0084708	11	1403976	I		IGR	shore
cg16270399	0.292922	0.359729	0.315191	-0.066807	0.000576072	0.00851703	18	74257894	I	LOC284276	Body	opensea
cg12277366	0.671166	0.618897	0.653743	0.0522685	0.000576333	0.00851961	8	54931229	II	TCEA1	Body	shelf
cg09050775	0.615347	0.557658	0.596117	0.0576897	0.000577343	0.00852851	12	46762708	II	SLC38A2	Body	shelf
cg21422623	0.65046	0.590287	0.630402	0.0601725	0.000580807	0.00855528	1	226912213	II	ITPKB	Body	opensea
cg21554180	0.837701	0.779635	0.818346	0.0580662	0.00058129	0.0085583	1	116272679	II	CASQ2	Body	opensea
cg21401485	0.530197	0.474233	0.511542	0.0559649	0.000581792	0.00856144	7	75843928	II	SRRM3	5'UTR	opensea
cg18148314	0.667555	0.597699	0.64427	0.0698565	0.000582302	0.00856529	1	6425319	II	ACOT7	Body	opensea
cg14700640	0.847662	0.906165	0.867163	-0.0585025	0.000584288	0.00858062	22	49847510	II	C22orf34	Body	shelf
cg12431052	0.654041	0.597834	0.635305	0.0562074	0.000584654	0.00858377	1	75323942	II		IGR	opensea
cg07973095	0.390617	0.510522	0.430585	-0.119906	0.000585115	0.00858833	16	451040	I	DECR2	TSS1500	island
cg02315513	0.714725	0.66064	0.696697	0.0540849	0.000585751	0.00859348	14	22974951	II		IGR	opensea
cg03917473	0.667857	0.605965	0.647226	0.0618928	0.000586796	0.00860211	17	38764244	II		IGR	opensea
cg03241046	0.56659	0.617037	0.583405	-0.0504476	0.000587456	0.00860803	2	166881390	II	SCN1A	Body	opensea
cg10802833	0.785004	0.726454	0.765488	0.05855	0.000588327	0.00861396	7	47420887	II	TNS3	Body	opensea
cg11043993	0.747196	0.693454	0.729282	0.0537418	0.000589388	0.00862195	10	50536966	II		IGR	shelf
cg10866307	0.787549	0.714971	0.763357	0.072578	0.000589452	0.00862226	3	105551645	II	CBLB	Body	opensea
cg23568104	0.790041	0.72491	0.76833	0.0651305	0.000592299	0.00864563	3	193849024	II		IGR	shelf
cg20389635	0.451249	0.393747	0.432082	0.0575021	0.000592873	0.00865094	12	28120054	II	PTHLH	Body	shelf
cg16727006	0.64297	0.582261	0.622733	0.0607089	0.000593912	0.00865979	16	87470545	II	ZCCHC14	Body	opensea
cg11866391	0.790078	0.725016	0.768391	0.0650621	0.000594125	0.00866162	3	10479269	II	ATP2B2	Body	opensea
cg19621176	0.658207	0.59973	0.638714	0.0584765	0.000595195	0.00867064	18	43735827	II		IGR	opensea
cg22922632	0.772115	0.702353	0.748861	0.0697622	0.000595727	0.0086739	2	40165857	II	SLC8A1-AS1	Body	opensea
cg14947101	0.741237	0.792215	0.75823	-0.050978	0.000596856	0.0086814	2	207578484	II	DYTN	Body	opensea
cg01685380	0.65451	0.594946	0.634655	0.0595639	0.000597779	0.00868898	3	16562674	II		IGR	opensea
cg12461686	0.360082	0.307966	0.34271	0.0521166	0.000598101	0.00869247	11	18654995	II	SPTY2D1	Body	shore
cg10409981	0.302168	0.365877	0.323405	-0.0637093	0.000601042	0.00871797	8	99984763	I		IGR	island
cg03445151	0.652438	0.710726	0.671867	-0.0582883	0.000601629	0.00872338	2	23516881	I		IGR	opensea
cg00401101	0.440711	0.513525	0.464983	-0.0728135	0.000602174	0.00872838	5	16509323	I	FAM134B	TSS1500	opensea
cg15799036	0.653793	0.5891	0.632229	0.0646938	0.000602309	0.00872999	3	195454921	II	MUC20	Body	shelf
cg02483101	0.794476	0.743032	0.777328	0.0514439	0.000602908	0.00873302	8	130365373	II		IGR	opensea
cg21366673	0.709423	0.640067	0.686305	0.069356	0.000603965	0.00874252	6	30459512	II	HLA-E	Body	shore
cg17551702	0.710093	0.764711	0.728299	-0.0546179	0.000605636	0.00875555	3	194180666	I	ATP13A3	Body	opensea
cg06030290	0.640265	0.574443	0.618324	0.0658222	0.000606982	0.00876718	16	66747163	II		IGR	opensea
cg12390454	0.180816	0.246509	0.202713	-0.0656934	0.000607023	0.00876726	11	102598707	I		IGR	opensea
cg14539532	0.606255	0.538554	0.583688	0.0677013	0.000607526	0.00877196	19	42440113	II		IGR	island
cg00267694	0.762061	0.705622	0.743248	0.0564394	0.000608244	0.00877821	8	34280422	II		IGR	opensea
cg04512003	0.236655	0.295634	0.256315	-0.0589781	0.000608517	0.0087801	22	22734941	II		IGR	opensea
cg19712159	0.66041	0.599576	0.640132	0.0608342	0.00061044	0.00879514	13	100087002	II		IGR	opensea
cg27466532	0.497693	0.553924	0.516437	-0.0562307	0.00061109	0.00879942	11	47471400	I	RAPSN	TSS1500	opensea
cg01650137	0.666955	0.726602	0.686837	-0.0596469	0.000611645	0.00880363	4	153534702	I		IGR	opensea
cg01414824	0.731299	0.786459	0.749685	-0.0551601	0.000612086	0.00880793	5	52160870	II	ITGA1	Body	opensea
cg27067412	0.590478	0.538372	0.573109	0.0521067	0.000612489	0.00881024	12	124978571	II	NCOR2	Body	opensea
cg23280720	0.595222	0.520415	0.570286	0.0748073	0.000612785	0.00881265	6	139483193	II	HECA	Body	opensea
cg27201843	0.662987	0.611677	0.645884	0.0513101	0.000613096	0.00881561	19	17638031	II	FAM129C	Body	opensea
cg14062846	0.724781	0.652833	0.700798	0.0719486	0.000613562	0.00881991	2	231615932	II	CAB39	5'UTR	opensea
cg19388776	0.111283	0.169068	0.130545	-0.0577852	0.000614358	0.00882551	3	71835112	I	PROK2	TSS1500	shore
cg21471272	0.66891	0.724814	0.687545	-0.0559038	0.000614381	0.00882551	2	9613852	II	IAH1	TSS1500	shore
cg03956212	0.772986	0.708897	0.751623	0.0640891	0.000614638	0.00882682	2	198129232	II	ANKRD44-IT1	Body	opensea
cg01471572	0.656851	0.581015	0.631572	0.0758364	0.000614715	0.00882724	8	93620189	II		IGR	opensea
cg07094833	0.695241	0.639387	0.676623	0.0558538	0.000614894	0.00882877	2	98330493	II	ZAP70	5'UTR	opensea
cg21450784	0.835567	0.890427	0.853854	-0.05486	0.00061494	0.00882915	19	519609	I	C19orf20	3'UTR	island
cg09354961	0.789107	0.728348	0.768854	0.0607587	0.000615243	0.00883029	1	54750597	II	SSBP3	Body	opensea
cg19621475	0.683713	0.618619	0.662015	0.0650946	0.000616016	0.00883427	10	11242921	II	CELF2	Body	opensea
cg10816539	0.659734	0.594511	0.637993	0.0652235	0.000616167	0.0088354	3	56834848	II	ARHGEF3	Body	shore
cg15763768	0.592118	0.534914	0.57305	0.057204	0.000616584	0.00883963	3	135519006	II		IGR	opensea
cg07271580	0.730569	0.675525	0.712221	0.0550443	0.000619253	0.00885939	4	159095085	II	FAM198B	TSS1500	opensea
cg25194157	0.744888	0.681499	0.723758	0.0633895	0.0006202	0.00886646	17	38759148	II		IGR	opensea
cg05021029	0.76461	0.701901	0.743707	0.062709	0.000620819	0.00887154	10	76947956	II		IGR	opensea
cg16309866	0.727094	0.676102	0.710097	0.0509916	0.00062413	0.00889864	7	41264719	II		IGR	opensea
cg17014186	0.761547	0.686019	0.736371	0.075528	0.000628563	0.00893453	7	100208533	II	MOSPD3	TSS1500	shore
cg06362155	0.733291	0.680414	0.715665	0.0528762	0.00063232	0.00896685	12	3856844	II	CRACR2A	5'UTR	opensea
cg08080122	0.66278	0.604637	0.643399	0.0581429	0.000632623	0.00896824	5	118613981	II	TNFAIP8	5'UTR	opensea
cg19348050	0.692594	0.638111	0.674433	0.0544833	0.000633569	0.00897576	20	19006844	II		IGR	opensea
cg18658674	0.693862	0.639035	0.675586	0.0548274	0.000636223	0.00899672	21	43394545	II		IGR	opensea
cg08938155	0.694972	0.781209	0.723718	-0.0862365	0.000637798	0.00900957	5	77043612	II	TBCA	Body	opensea
cg05623175	0.719977	0.66512	0.701691	0.0548572	0.000639071	0.00902081	10	126390659	II	FAM53B	Body	opensea
cg16124434	0.46907	0.417517	0.451885	0.0515527	0.000639704	0.00902596	15	68725002	II	ITGA11	TSS1500	shore
cg13531542	0.72557	0.659716	0.703619	0.0658543	0.000640338	0.00902907	1	36004559	II	KIAA0319L	Body	opensea
cg00269041	0.608198	0.553633	0.590009	0.0545649	0.000642125	0.00904435	5	156698625	II	CYFIP2	5'UTR	opensea
cg03394824	0.664145	0.603541	0.643944	0.0606038	0.00064241	0.009046	7	50246097	II		IGR	opensea
cg18241198	0.497477	0.578644	0.524533	-0.0811671	0.000643626	0.00905474	1	110369703	II		IGR	opensea
cg13590419	0.76628	0.71369	0.74875	0.05259	0.000644403	0.00905866	20	43209782	II	PKIG	TSS1500	opensea
cg18719665	0.770234	0.716818	0.752428	0.0534159	0.000649303	0.00909979	18	21572656	II	TTC39C	TSS200	opensea
cg17934775	0.537162	0.479975	0.5181	0.0571868	0.00064949	0.00910169	15	93450129	II	CHD2	Body	shelf
cg23526087	0.661205	0.601281	0.641231	0.0599242	0.000649822	0.00910368	14	68973466	II	RAD51L1	Body	opensea
cg12304124	0.449442	0.392834	0.430573	0.0566084	0.000650012	0.009105	6	5175056	II	LOC100129461	Body	opensea
cg02917665	0.769561	0.700866	0.746663	0.068695	0.00065025	0.00910676	10	29924794	II	SVIL	TSS1500	opensea
cg00161556	0.510329	0.409871	0.476843	0.100459	0.000652447	0.009122	11	19138045	II	ZDHHC13	TSS1500	shore
cg21635197	0.826873	0.880647	0.844798	-0.0537735	0.000653337	0.00912859	6	135405808	II		IGR	opensea
cg24427214	0.843362	0.789123	0.825283	0.0542396	0.000656707	0.00916013	2	8663193	II		IGR	opensea
cg02251850	0.734763	0.661899	0.710475	0.0728635	0.000656858	0.00916106	17	78851503	II	RPTOR	Body	shore
cg09961946	0.683243	0.612474	0.659653	0.0707686	0.000657037	0.0091622	12	9820221	II		IGR	opensea
cg07263283	0.621342	0.567777	0.603487	0.0535653	0.000657127	0.0091624	10	73458450	II	CDH23	Body	opensea
cg27325787	0.533503	0.479956	0.515654	0.0535465	0.000657281	0.00916381	16	23960325	II	PRKCB	Body	opensea
cg27659862	0.81985	0.759894	0.799865	0.0599554	0.000657933	0.0091673	17	30882177	II	MYO1D	Body	opensea
cg14327738	0.398266	0.343997	0.380176	0.0542685	0.000659019	0.00917682	4	78775756	II		IGR	opensea
cg11077392	0.733275	0.678587	0.715046	0.0546876	0.000659461	0.00917987	11	19719446	II	NAV2	Body	opensea
cg27436029	0.784554	0.704614	0.757908	0.0799401	0.000659821	0.00918244	8	98859997	II	LAPTM4B	Body	opensea
cg07698102	0.56866	0.518336	0.551885	0.0503235	0.000661193	0.00919223	2	205746734	II	PARD3B	Body	opensea
cg16116425	0.514989	0.442791	0.490923	0.0721982	0.000661422	0.00919342	17	64960032	II	CACNG4	TSS1500	shore
cg11358776	0.794623	0.743231	0.777493	0.051392	0.000661674	0.0091943	6	114228439	II	FLJ34503	Body	opensea
cg14364242	0.654862	0.593262	0.634328	0.0615996	0.000661904	0.00919677	15	78914367	II	CHRNA3	TSS1500	shore
cg25598698	0.771951	0.701147	0.748349	0.0708036	0.000663647	0.00920993	10	106241280	II	LOC101927523	TSS1500	opensea
cg06710742	0.478567	0.41955	0.458894	0.0590174	0.000663969	0.00921181	15	74514346	II		IGR	opensea
cg11050793	0.3494	0.421021	0.373274	-0.0716213	0.000664114	0.00921258	12	124876650	I	NCOR2	Body	shelf
cg20636714	0.661627	0.590167	0.637807	0.0714599	0.000664583	0.0092167	10	5476521	II	NET1	Body	opensea
cg01645892	0.794213	0.740779	0.776402	0.0534342	0.000664907	0.00921947	17	45378625	II	ITGB3	Body	opensea
cg06517940	0.641753	0.585224	0.62291	0.0565288	0.000666715	0.0092333	1	32717620	II	LCK	5'UTR	shelf
cg12433559	0.650666	0.591602	0.630978	0.059064	0.00066709	0.00923708	10	72362730	II	PRF1	TSS200	shelf
cg24119869	0.680155	0.613323	0.657878	0.0668323	0.000667526	0.00923923	19	55043790	II	KIR3DX1	TSS200	opensea
cg00121039	0.766156	0.713922	0.748744	0.0522343	0.000668131	0.00924263	14	94946703	II		IGR	opensea
cg12046321	0.768903	0.716334	0.75138	0.0525691	0.000668221	0.00924326	20	52684429	II	BCAS1	5'UTR	opensea
cg21043695	0.586209	0.531778	0.568065	0.0544314	0.000668527	0.00924598	13	99890787	II	UBAC2	Body	opensea
cg25892035	0.816937	0.764643	0.799506	0.0522944	0.000668749	0.00924734	6	86395559	II		IGR	opensea
cg23234640	0.215347	0.165069	0.198588	0.0502786	0.000669941	0.0092571	18	5197420	I	LOC642597	TSS200	shore
cg11489251	0.361015	0.30737	0.343133	0.0536447	0.000670803	0.00926428	6	31508297	II	BAT1	Body	shore
cg18517540	0.696811	0.630038	0.674553	0.0667722	0.000671876	0.00927115	18	32446543	II	DTNA	3'UTR	opensea
cg03250870	0.42363	0.350839	0.399366	0.0727911	0.000672205	0.00927293	17	77311812	II	HRNBP3	5'UTR	opensea
cg21954684	0.675235	0.602175	0.650881	0.07306	0.000676628	0.00930858	2	64341404	II	PELI1	5'UTR	opensea
cg20916523	0.497118	0.430889	0.475042	0.0662294	0.00067673	0.00930967	3	10184584	I	VHL	Body	shore
cg27100916	0.678763	0.557025	0.638184	0.121738	0.000677446	0.00931469	12	95945277	II	USP44	TSS200	shelf
cg02095226	0.540523	0.488909	0.523318	0.0516143	0.000679761	0.00933161	20	60388556	II	CDH4	Body	opensea
cg09227882	0.609292	0.558985	0.592523	0.0503071	0.000680579	0.00933714	12	15104048	II	ARHGDIB	5'UTR	opensea
cg06395232	0.292408	0.238765	0.274527	0.0536424	0.000681496	0.00934522	12	15105654	II	ARHGDIB	5'UTR	opensea
cg20651018	0.787634	0.720683	0.765317	0.0669515	0.000682952	0.00935618	11	3035856	II	CARS	Body	opensea
cg06056332	0.576023	0.521929	0.557992	0.0540938	0.000683144	0.00935794	1	160765923	II	LY9	5'UTR	opensea
cg12005818	0.511225	0.451214	0.491221	0.0600114	0.0006839	0.00936279	9	27367365	II	MOB3B	Body	opensea
cg23532679	0.731597	0.652346	0.70518	0.0792506	0.000684833	0.0093699	14	61790935	II	PRKCH	Body	shore
cg12640435	0.588979	0.536032	0.57133	0.0529472	0.000685548	0.00937509	1	173031587	II		IGR	opensea
cg01585743	0.631978	0.572472	0.612142	0.059506	0.000688105	0.00939365	11	116573843	II		IGR	opensea
cg25330665	0.621972	0.565094	0.603013	0.0568773	0.000688135	0.00939365	7	69922036	II	AUTS2	Body	opensea
cg14946715	0.574225	0.509823	0.552757	0.0644017	0.000688584	0.00939639	6	106973959	II	AIM1	Body	opensea
cg23681866	0.433066	0.310867	0.392333	0.122199	0.000688733	0.00939719	6	29895175	II		IGR	shore
cg09985802	0.524132	0.464334	0.504199	0.0597983	0.000689042	0.00939963	10	126234119	II	LHPP	Body	opensea
cg11351908	0.338546	0.282588	0.319894	0.0559582	0.000690031	0.00940671	17	75402473	II	2021-09-09	Body	shelf
cg09733075	0.660027	0.592424	0.637493	0.067603	0.000690508	0.00940954	15	77719406	II	HMG20A	5'UTR	opensea
cg06100161	0.743067	0.686261	0.724131	0.0568062	0.000690907	0.00941277	15	60987894	II	RORA	Body	opensea
cg22082455	0.660821	0.600089	0.640577	0.0607322	0.000694089	0.00943737	1	78221959	II	USP33	5'UTR	shelf
cg23923934	0.648521	0.585249	0.627431	0.0632723	0.000695526	0.00944978	6	31322914	II	HLA-B	Body	shore
cg01871722	0.825796	0.767792	0.806461	0.0580041	0.00069635	0.00945434	12	32120103	II	C12orf35	5'UTR	opensea
cg14306709	0.593503	0.541627	0.576211	0.0518755	0.000696436	0.00945434	6	31547704	II		IGR	shore
cg01128298	0.72552	0.666226	0.705755	0.0592938	0.000697546	0.00946265	6	46143943	II		IGR	opensea
cg11783901	0.811399	0.756021	0.79294	0.055378	0.00070092	0.00948901	17	47102000	II	IGF2BP1	Body	opensea
cg05474761	0.365861	0.419191	0.383638	-0.05333	0.000701189	0.00949076	16	85414689	I		IGR	opensea
cg03889044	0.677148	0.621086	0.65846	0.0560617	0.000701333	0.00949178	2	242802099	II	PDCD1	TSS1500	shelf
cg26429850	0.564754	0.514737	0.548081	0.0500165	0.000702749	0.00950104	16	4464427	II	CORO7-PAM16	Body	shore
cg17614903	0.701258	0.641082	0.681199	0.0601765	0.000703231	0.00950545	2	225833963	II	DOCK10	Body	opensea
cg06763464	0.69064	0.624863	0.668714	0.0657774	0.000703896	0.00951134	5	54164486	II		IGR	opensea
cg23671795	0.56032	0.496375	0.539005	0.0639449	0.000704535	0.0095165	14	65803101	II	MIR4708	TSS1500	opensea
cg06511098	0.677162	0.570051	0.641458	0.107111	0.000706762	0.00952961	22	48314866	II		IGR	opensea
cg11267527	0.396417	0.334621	0.375818	0.0617961	0.000709243	0.00955014	10	44881934	II	CXCL12	TSS1500	island
cg13798679	0.617993	0.562177	0.599388	0.0558161	0.000710114	0.009557	1	36617570	II		IGR	shelf
cg01860774	0.751664	0.69119	0.731506	0.0604747	0.000710318	0.00955837	14	64969374	II	ZBTB25	5'UTR	shore
cg04231085	0.423933	0.476585	0.441483	-0.0526518	0.000710395	0.00955922	16	85561302	I		IGR	opensea
cg21577598	0.609524	0.543758	0.587602	0.0657665	0.000710707	0.00956221	17	80084751	II	CCDC57	Body	shore
cg06346150	0.690227	0.634642	0.671699	0.0555849	0.000711919	0.00957173	1	152093622	II		IGR	opensea
cg12733396	0.680625	0.599381	0.653543	0.0812435	0.000712035	0.00957277	1	40783234	I	COL9A2	TSS1500	shore
cg01072106	0.74377	0.798274	0.761938	-0.0545034	0.000712851	0.00957783	9	138952311	II	NACC2	5'UTR	opensea
cg06653796	0.343569	0.292883	0.326674	0.0506862	0.000713006	0.00957882	20	62367805	II	LIME1	TSS200	shore
cg15375424	0.671952	0.602188	0.648697	0.0697649	0.000713147	0.00957937	5	131823451	II	IRF1	Body	shelf
cg01914331	0.816694	0.765997	0.799795	0.0506973	0.000714104	0.00958527	19	1058262	II	ABCA7	ExonBnd	opensea
cg23289678	0.660971	0.609586	0.643842	0.0513845	0.000714694	0.0095899	8	93631696	II	LOC102724710	Body	opensea
cg11813810	0.794318	0.733051	0.773896	0.061267	0.000716035	0.00960145	1	198621680	II	PTPRC	Body	opensea
cg10187178	0.727047	0.669184	0.707759	0.0578624	0.000716132	0.00960223	17	77482457	II	RBFOX3	5'UTR	opensea
cg05332270	0.11653	0.0578527	0.0969707	0.058677	0.000717112	0.00961042	2	37384401	II	EIF2AK2	TSS1500	island
cg01677246	0.772018	0.717294	0.753777	0.0547237	0.000717284	0.00961176	5	106624833	II		IGR	opensea
cg22327057	0.827315	0.880451	0.845027	-0.0531355	0.000721317	0.00964105	1	100495709	II		IGR	opensea
cg22796115	0.76672	0.6956	0.743013	0.0711192	0.000721833	0.00964463	10	24716904	II	KIAA1217	Body	opensea
cg21926619	0.680872	0.737456	0.699733	-0.0565838	0.000723938	0.00965719	17	40111666	I	TTC25	Body	opensea
cg22549540	0.745378	0.690215	0.72699	0.0551627	0.000725573	0.00966895	2	145388197	II		IGR	opensea
cg09347160	0.756869	0.703701	0.739147	0.053168	0.000725724	0.00967044	4	83513063	II		IGR	opensea
cg08650597	0.550219	0.608414	0.569617	-0.0581949	0.00072641	0.0096759	15	101442706	II	ALDH1A3	Body	opensea
cg05103064	0.796422	0.744682	0.779175	0.0517402	0.00072746	0.0096832	10	7311500	II	SFMBT2	Body	opensea
cg21535931	0.5818	0.520065	0.561222	0.0617356	0.000728975	0.00969339	8	145029603	II	PLEC1	Body	shore
cg03029975	0.311403	0.217566	0.280124	0.0938369	0.00073062	0.00970696	17	19280571	II	MAPK7	TSS1500	shore
cg17205313	0.684237	0.626171	0.664882	0.0580666	0.000731386	0.00971201	18	21572748	II	TTC39C	5'UTR	opensea
cg13013752	0.575578	0.635882	0.595679	-0.0603035	0.000732063	0.0097182	20	61309743	II		IGR	opensea
cg06159562	0.513626	0.44507	0.490774	0.0685562	0.000732952	0.00972443	16	89424793	II	ANKRD11	5'UTR	opensea
cg20728881	0.801193	0.733296	0.778561	0.0678964	0.000733107	0.00972562	10	63808314	II	ARID5B	TSS1500	opensea
cg26546113	0.669944	0.605803	0.648564	0.0641408	0.000733618	0.00972938	1	182810711	II	DHX9	5'UTR	shore
cg13750061	0.818948	0.767031	0.801643	0.0519178	0.000733863	0.0097305	11	118214845	II	CD3G	TSS1500	opensea
cg03800150	0.783203	0.721542	0.76265	0.0616609	0.000735068	0.00974011	7	150216489	II	GIMAP7	5'UTR	opensea
cg16006004	0.591761	0.678256	0.620593	-0.0864945	0.000735597	0.00974328	17	41278241	I	BRCA1	TSS1500	island
cg21378582	0.26577	0.320599	0.284046	-0.0548293	0.000735635	0.00974362	11	72470381	II	STARD10	Body	opensea
cg26337070	0.608312	0.683366	0.63333	-0.0750543	0.000736335	0.00974906	2	85999873	I	ATOH8	Body	opensea
cg05085838	0.630426	0.574268	0.611706	0.0561579	0.000737004	0.00975365	17	8643262	II	CCDC42	Body	opensea
cg10499172	0.484145	0.432977	0.467089	0.0511682	0.000737602	0.00975711	11	126173246	II	DCPS	TSS1500	shore
cg03207151	0.407215	0.466414	0.426948	-0.059199	0.000739214	0.00977093	12	54442288	II	HOXC4	5'UTR	shore
cg07544796	0.25665	0.311813	0.275038	-0.0551628	0.000740334	0.00978015	6	36817048	I		IGR	opensea
cg03989598	0.634471	0.580402	0.616448	0.0540691	0.000741354	0.00978908	20	57698490	II		IGR	opensea
cg11491682	0.734604	0.681249	0.716819	0.0533556	0.000742214	0.00979508	11	70492247	II	SHANK2	Body	opensea
cg17238048	0.72298	0.631232	0.692397	0.0917471	0.000742329	0.00979585	8	49732749	II		IGR	opensea
cg03119009	0.457518	0.407221	0.440753	0.0502975	0.000745677	0.00982078	10	124037336	II	BTBD16	Body	opensea
cg19341927	0.657151	0.606134	0.640145	0.0510178	0.000746172	0.00982416	14	93082230	II	RIN3	Body	opensea
cg22814474	0.695295	0.644877	0.678489	0.0504172	0.000747476	0.00983245	3	12512848	II		IGR	opensea
cg07983472	0.698508	0.643709	0.680242	0.0547991	0.000748326	0.00983654	12	111214586	II		IGR	opensea
cg16463956	0.640257	0.578776	0.619763	0.0614802	0.000748516	0.00983771	14	100530076	II		IGR	opensea
cg00706302	0.616015	0.564526	0.598852	0.0514889	0.000748862	0.00983966	2	113832957	II	IL1F10	3'UTR	opensea
cg24996659	0.544277	0.486029	0.524861	0.0582474	0.000749556	0.00984341	14	23024312	II		IGR	opensea
cg19382434	0.76501	0.713179	0.747733	0.0518309	0.000750548	0.00984973	16	50155952	II		IGR	opensea
cg04567952	0.122077	0.0577003	0.100618	0.0643765	0.000750691	0.00985056	2	200775554	II	C2orf69	TSS1500	shore
cg03611151	0.269368	0.321905	0.28688	-0.0525367	0.000752597	0.00986631	1	24229581	I	CNR2	5'UTR	shore
cg24654664	0.702977	0.652406	0.68612	0.050571	0.000752722	0.00986707	7	50432680	II	IKZF1	Body	opensea
cg12492885	0.315863	0.369634	0.333787	-0.0537708	0.000753145	0.0098707	22	24890814	I	C22orf45	TSS200	island
cg23875059	0.644071	0.591304	0.626482	0.0527666	0.000755111	0.00988602	22	45063703	II	PRR5	TSS1500	shore
cg05519516	0.761281	0.711264	0.744609	0.0500175	0.000755129	0.00988602	10	45219514	II		IGR	opensea
cg19397991	0.693228	0.643149	0.676535	0.0500791	0.000755462	0.00988811	2	242048218	II	PASK	Body	opensea
cg14373410	0.815048	0.75419	0.794762	0.060858	0.000756875	0.00989874	14	81426234	II	TSHR	Body	opensea
cg26006351	0.82995	0.774542	0.811481	0.0554077	0.000757077	0.00989935	17	9945702	II	GAS7	Body	opensea
cg27016579	0.470071	0.414095	0.451412	0.0559762	0.000757822	0.0099029	5	168778028	II		IGR	opensea
cg02297098	0.606675	0.545728	0.58636	0.0609472	0.000758012	0.00990445	18	3250740	II	MYL12A	5'UTR	shelf
cg20703530	0.488408	0.554773	0.510529	-0.0663649	0.000759264	0.00991266	1	8273977	II	LOC102724539	Body	shore
cg24929136	0.650961	0.587777	0.6299	0.0631831	0.000759347	0.00991338	18	12318427	II	TUBB6	5'UTR	opensea
cg25798460	0.588381	0.535286	0.570683	0.0530946	0.000759908	0.00991661	11	5990720	II	OR56A5	TSS1500	opensea
cg01142964	0.673094	0.614279	0.653489	0.0588153	0.000760137	0.00991811	2	23555751	II		IGR	opensea
cg00907891	0.641403	0.583317	0.622041	0.0580863	0.00076075	0.00992262	4	90212154	II	GPRIN3	5'UTR	opensea
cg16611208	0.630669	0.571784	0.611041	0.0588849	0.000764796	0.00995505	18	3058547	II		IGR	opensea
cg20298448	0.695721	0.644137	0.678526	0.0515841	0.000764826	0.00995508	4	47536255	II	ATP10D	Body	opensea
cg14126466	0.474236	0.420379	0.456284	0.0538577	0.000765305	0.00995905	12	114830063	II	TBX5	Body	shelf
cg03722295	0.611671	0.557612	0.593651	0.0540592	0.000767053	0.00997111	19	10519375	II		IGR	shelf
cg07538640	0.72095	0.662273	0.701391	0.0586769	0.000767115	0.00997175	20	56232855	II	PMEPA1	Body	opensea
cg19089810	0.460555	0.403918	0.441676	0.0566368	0.000767441	0.00997458	16	84583013	II		IGR	opensea
cg21426847	0.863071	0.811753	0.845965	0.0513183	0.000768118	0.00997915	21	38834244	II	DYRK1A	Body	opensea
cg25249286	0.640171	0.694726	0.658356	-0.054555	0.000769294	0.00998569	2	242713790	I		IGR	shelf
cg09699830	0.735522	0.670094	0.713713	0.065428	0.0007699	0.00998954	16	72516874	II		IGR	opensea
cg18054375	0.816185	0.735986	0.789452	0.0801997	0.000770763	0.00999668	10	81194201	II	ZCCHC24	Body	opensea
cg16432774	0.638596	0.581055	0.619416	0.0575412	0.000770775	0.00999668	3	12816428	II		IGR	opensea
cg27156172	0.393834	0.33583	0.374499	0.0580043	0.000774094	0.0100199	6	42947748	II	PEX6	TSS1500	shore
cg11590902	0.769089	0.677841	0.738673	0.0912486	0.000774292	0.0100207	20	31903455	II		IGR	opensea
cg06351682	0.74738	0.673584	0.722782	0.0737964	0.000775648	0.0100307	2	106974831	II		IGR	opensea
cg14411004	0.784477	0.720429	0.763128	0.0640485	0.000777848	0.01005	11	102451527	II	MMP20	Body	opensea
cg17510849	0.656343	0.59087	0.634519	0.0654726	0.000778209	0.0100535	10	112116398	II		IGR	opensea
cg10813029	0.625591	0.569367	0.60685	0.0562238	0.000778434	0.010055	18	3715502	II	DLGAP1	Body	opensea
cg09532889	0.671639	0.615067	0.652781	0.0565721	0.000779108	0.0100609	15	63738508	II		IGR	opensea
cg19325597	0.812718	0.86558	0.830339	-0.0528619	0.000780498	0.0100685	3	179529932	II	PEX5L	Body	opensea
cg02125429	0.820748	0.770097	0.803864	0.0506505	0.000782377	0.0100797	2	238578302	II	LRRFIP1	Body	opensea
cg09389824	0.769534	0.714448	0.751172	0.0550865	0.000782527	0.0100808	10	31883099	II		IGR	opensea
cg18059369	0.306779	0.370327	0.327962	-0.0635484	0.000783717	0.0100872	20	44543173	I		IGR	shelf
cg13684211	0.829594	0.741869	0.800353	0.0877253	0.000783733	0.0100872	12	88602526	II		IGR	opensea
cg23264902	0.741669	0.68726	0.723533	0.0544091	0.000784324	0.0100924	2	45201516	II		IGR	opensea
cg14562054	0.647929	0.59636	0.63074	0.0515693	0.000785394	0.0100981	11	66104485	II	RIN1	TSS1500	shelf
cg20037507	0.40795	0.458648	0.424849	-0.0506979	0.000785444	0.0100985	3	62363248	I		IGR	shore
cg19419540	0.827045	0.775697	0.809929	0.0513482	0.000786194	0.0101054	11	105902342	II		IGR	opensea
cg12754571	0.593874	0.7073	0.631683	-0.113426	0.00078678	0.0101096	1	247694271	I	LOC148824	TSS200	island
cg01808030	0.274757	0.394677	0.31473	-0.11992	0.000786886	0.0101102	22	45809952	I	RIBC2	Body	island
cg14053955	0.641955	0.579154	0.621021	0.0628007	0.000788602	0.0101235	6	108053690	II	SCML4	TSS200	opensea
cg11132536	0.716238	0.775805	0.736093	-0.0595673	0.000789234	0.0101276	14	74711944	I	VSX2	Body	shelf
cg26620021	0.694803	0.637328	0.675645	0.0574752	0.00078945	0.0101286	19	40788926	II	MIR641	TSS1500	shore
cg13725590	0.63959	0.585582	0.621588	0.0540077	0.000789423	0.0101286	2	96809174	II	DUSP2	3'UTR	shore
cg07862320	0.667796	0.609369	0.648321	0.0584275	0.000789941	0.0101319	16	57024770	II		IGR	shore
cg17850273	0.812579	0.865316	0.830158	-0.0527376	0.00079028	0.0101345	12	39761794	II	KIF21A	Body	opensea
cg03651509	0.715529	0.652855	0.694638	0.0626746	0.000792243	0.0101486	1	179268330	II	SOAT1	5'UTR	opensea
cg21753092	0.475955	0.410267	0.454059	0.0656877	0.000792469	0.0101497	2	238071771	II		IGR	opensea
cg08832851	0.360054	0.304933	0.34168	0.0551208	0.000792576	0.0101508	12	92535822	II	BTG1	3'UTR	shelf
cg18519905	0.80322	0.747531	0.784657	0.0556899	0.000792668	0.0101513	11	95289759	II		IGR	opensea
cg21039331	0.784534	0.726672	0.765247	0.0578613	0.000795896	0.0101771	12	22562721	II		IGR	opensea
cg07732626	0.359761	0.301401	0.340308	0.0583593	0.000796793	0.0101842	2	180727353	II	ZNF385B	TSS1500	shore
cg15880738	0.700773	0.637692	0.679746	0.0630807	0.000796838	0.0101846	11	118215112	II	CD3G	5'UTR	opensea
cg17124440	0.685249	0.603829	0.658109	0.0814203	0.000797241	0.0101872	3	170943028	II	TNIK	Body	opensea
cg23682210	0.670586	0.604932	0.648701	0.0656549	0.000797626	0.0101901	3	195277646	II		IGR	opensea
cg04346257	0.707194	0.657114	0.690501	0.0500794	0.00080122	0.010216	17	75430923	II	2021-09-09	Body	opensea
cg16992324	0.562299	0.510788	0.545129	0.0515115	0.000801581	0.0102191	6	135945899	II	LINC00271	Body	opensea
cg06493207	0.623696	0.570833	0.606075	0.0528629	0.000801762	0.0102192	5	174160825	II		IGR	shore
cg27106078	0.622533	0.547846	0.597637	0.0746877	0.000804435	0.0102378	21	36359863	II	RUNX1	Body	opensea
cg08645488	0.736335	0.675019	0.715897	0.0613158	0.00080514	0.0102423	14	65263560	II	SPTB	Body	opensea
cg07361047	0.240347	0.187041	0.222578	0.0533065	0.000805839	0.0102467	6	167533317	II	CCR6	5'UTR	opensea
cg21489445	0.632657	0.580149	0.615154	0.0525084	0.000808031	0.0102623	16	48358248	II	MIR548AE2	Body	opensea
cg20862097	0.61107	0.558825	0.593655	0.0522449	0.000809061	0.0102704	6	39760776	II	DAAM2	TSS200	shore
cg20641673	0.734771	0.650181	0.706574	0.0845903	0.00080999	0.0102766	19	16493683	II	EPS15L1	Body	opensea
cg14957089	0.665574	0.614004	0.648384	0.0515701	0.000810352	0.0102789	11	331092	II		IGR	island
cg01829163	0.738249	0.791715	0.756071	-0.0534666	0.00081074	0.0102817	16	87871160	I	SLC7A5	Body	opensea
cg06958535	0.678935	0.606608	0.654826	0.0723276	0.000812179	0.0102904	1	203734478	II	LAX1	1stExon	opensea
cg06665622	0.766225	0.713171	0.74854	0.0530539	0.000813117	0.0102956	6	46293571	II	RCAN2	TSS200	opensea
cg25247150	0.421934	0.36628	0.403383	0.055654	0.000813197	0.0102963	14	56470083	II		IGR	opensea
cg19247448	0.689387	0.626106	0.668294	0.0632809	0.000814409	0.0103051	3	187653484	II		IGR	opensea
cg04100190	0.639751	0.564464	0.614655	0.075287	0.000814668	0.0103067	1	40783264	II	COL9A2	TSS1500	shore
cg23412299	0.71787	0.662345	0.699362	0.0555245	0.000814674	0.0103067	11	127813919	II		IGR	opensea
cg13997759	0.75599	0.698638	0.736872	0.0573523	0.000814916	0.0103084	19	39230902	II	CAPN12	Body	shelf
cg05007700	0.678261	0.614739	0.657087	0.063522	0.000815555	0.0103133	2	105555037	II	LOC102724691	Body	opensea
cg17711527	0.414438	0.358557	0.395811	0.0558811	0.000817118	0.0103221	1	203734396	II	LAX1	1stExon	opensea
cg01437142	0.716986	0.651125	0.695032	0.0658611	0.000818704	0.0103307	15	60942549	II	RORA	Body	opensea
cg08141194	0.760208	0.690943	0.73712	0.0692657	0.000819177	0.010333	1	198616500	II	PTPRC	Body	opensea
cg00538724	0.742304	0.678763	0.721124	0.0635418	0.000820205	0.0103403	9	5586219	II		IGR	opensea
cg18691720	0.795504	0.740682	0.77723	0.0548216	0.000820377	0.0103408	18	59619669	II		IGR	opensea
cg08666956	0.788125	0.8456	0.807284	-0.0574748	0.000821776	0.010353	5	107040942	II		IGR	opensea
cg27311011	0.761294	0.708163	0.743584	0.053131	0.000824217	0.0103704	18	60822337	II	BCL2	Body	opensea
cg04236145	0.617836	0.559077	0.598249	0.0587588	0.000824467	0.0103728	7	151466575	II	PRKAG2	Body	opensea
cg17163363	0.435248	0.382725	0.41774	0.0525232	0.00082536	0.0103795	11	6192419	II	OR52B2	TSS1500	opensea
cg06999417	0.643467	0.593163	0.626699	0.0503037	0.000826146	0.0103845	8	59053821	II	FAM110B	5'UTR	opensea
cg19710671	0.668914	0.730171	0.689333	-0.0612571	0.000827154	0.0103905	2	74353909	II		IGR	shelf
cg08744069	0.682945	0.733103	0.699665	-0.0501577	0.000829861	0.0104106	1	113642743	I	LRIG2	Body	opensea
cg25477843	0.714698	0.66353	0.697642	0.0511676	0.000830811	0.0104161	8	145061318	II	PARP10	TSS1500	shelf
cg19760250	0.842672	0.899621	0.861655	-0.0569496	0.000831644	0.0104228	17	36997627	I	C17orf98	1stExon	island
cg17897547	0.4414	0.380204	0.421001	0.0611953	0.000832075	0.0104256	3	188850150	II		IGR	opensea
cg04245944	0.676616	0.737714	0.696982	-0.0610976	0.000833603	0.0104353	6	142968942	II		IGR	opensea
cg03219362	0.664618	0.608496	0.64591	0.0561214	0.000833934	0.0104383	1	212865360	II	BATF3	Body	opensea
cg12541280	0.516911	0.464755	0.499526	0.0521561	0.000835633	0.0104508	1	12509445	II	VPS13D	Body	opensea
cg25764570	0.514463	0.585584	0.53817	-0.0711212	0.000835916	0.0104521	6	32407289	II	HLA-DRA	TSS1500	opensea
cg11395414	0.457291	0.522667	0.479083	-0.0653758	0.000835892	0.0104521	19	39443284	I	FBXO17	5'UTR	shelf
cg14687930	0.827219	0.87867	0.844369	-0.0514506	0.000835835	0.0104521	13	113125773	II		IGR	shelf
cg09646392	0.304827	0.402292	0.337315	-0.0974649	0.000837094	0.0104582	13	108921052	II	TNFSF13B	TSS1500	opensea
cg10997785	0.256072	0.306909	0.273018	-0.0508371	0.00083807	0.0104653	9	128004697	II	HSPA5	TSS1500	shore
cg11236543	0.809777	0.755118	0.791557	0.0546598	0.000838143	0.0104659	21	27777262	II		IGR	opensea
cg16020672	0.76487	0.714097	0.747946	0.0507734	0.000838149	0.0104659	19	18586017	II	ELL	Body	opensea
cg27488176	0.736627	0.67643	0.716562	0.0601971	0.000839185	0.0104719	15	60866344	II	RORA-AS1	Body	opensea
cg26724841	0.713837	0.656132	0.694602	0.0577052	0.000839503	0.0104745	7	5816628	II	RNF216	5'UTR	shelf
cg02394664	0.731265	0.671043	0.711191	0.0602215	0.000840156	0.0104783	10	6572395	II	PRKCQ	5'UTR	opensea
cg02595245	0.796764	0.932023	0.84185	-0.135259	0.00084052	0.0104812	16	70901240	II	HYDIN	Body	opensea
cg20234667	0.650836	0.718219	0.673297	-0.067383	0.000844567	0.0105092	22	38301577	II	MICALL1	TSS1500	shore
cg19369955	0.231439	0.28957	0.250816	-0.058131	0.000845209	0.0105143	12	2030178	I		IGR	opensea
cg03736781	0.408252	0.33587	0.384125	0.0723821	0.000845594	0.010517	7	158784655	II		IGR	shore
cg12311129	0.739314	0.68521	0.721279	0.0541039	0.000846731	0.0105255	17	53895453	II		IGR	opensea
cg25936818	0.843823	0.897046	0.861564	-0.053223	0.000847522	0.01053	10	126630735	II	ZRANB1	1stExon	opensea
cg06754309	0.670444	0.610528	0.650472	0.0599154	0.000848519	0.0105369	10	3977396	II		IGR	opensea
cg16125894	0.793271	0.726874	0.771139	0.0663964	0.000848686	0.0105381	1	180915357	II		IGR	opensea
cg14098846	0.521766	0.465098	0.502877	0.0566682	0.000848706	0.0105382	1	236036579	II	LYST	Body	opensea
cg17885063	0.531237	0.468991	0.510488	0.0622457	0.000849837	0.0105467	17	56460127	II	RNF43	5'UTR	opensea
cg13622788	0.719789	0.652796	0.697458	0.066993	0.00085067	0.0105525	12	116232491	II		IGR	opensea
cg10296799	0.504694	0.57556	0.528316	-0.070866	0.000851162	0.0105554	3	195589996	I		IGR	opensea
cg08085597	0.468954	0.396981	0.444963	0.0719734	0.000851329	0.0105558	6	31164776	II	HCG27	TSS1500	shore
cg07951674	0.636148	0.691469	0.654588	-0.0553202	0.000851635	0.0105586	14	99644930	II	BCL11B	Body	shelf
cg15417666	0.754556	0.694104	0.734405	0.0604514	0.000851987	0.0105608	1	1109840	II	TTLL10	5'UTR	island
cg04051206	0.684169	0.771859	0.713399	-0.0876901	0.000852342	0.0105623	17	17750855	II	TOM1L2	3'UTR	opensea
cg16052901	0.610709	0.55764	0.593019	0.053068	0.000852259	0.0105623	6	33240864	II	VPS52	TSS1500	shore
cg23495808	0.545012	0.49469	0.528238	0.0503227	0.000852619	0.0105643	14	36924315	II		IGR	opensea
cg20956390	0.434712	0.362082	0.410502	0.0726297	0.000852869	0.0105661	14	104734475	II		IGR	opensea
cg20386303	0.724373	0.673155	0.7073	0.0512178	0.000853365	0.0105679	2	238350541	II		IGR	opensea
cg21918145	0.712752	0.657789	0.694431	0.0549625	0.000853414	0.0105681	3	71350480	II	FOXP1-AS1	Body	opensea
cg10809828	0.710663	0.64503	0.688785	0.0656328	0.000853921	0.0105703	1	32722278	II	LCK	5'UTR	opensea
cg06043640	0.172956	0.104582	0.150165	0.0683739	0.000854316	0.0105729	2	196933313	II	DNAH7	Body	island
cg15882605	0.487824	0.43604	0.470563	0.051784	0.000856015	0.0105858	22	37562418	II		IGR	opensea
cg11563064	0.590173	0.5361	0.572149	0.0540736	0.000856891	0.0105896	2	198169819	II	ANKRD44	Body	opensea
cg23961198	0.708837	0.646521	0.688065	0.0623158	0.000857978	0.0105986	12	6298436	II		IGR	opensea
cg25780543	0.348551	0.298408	0.331836	0.0501432	0.000858928	0.0106061	7	154862770	II	HTR5A	1stExon	island
cg12609063	0.508199	0.448075	0.488158	0.0601239	0.000859429	0.0106105	1	116549227	II	SLC22A15	Body	opensea
cg16289210	0.429164	0.307908	0.388745	0.121256	0.000859583	0.0106115	1	203320396	II	FMOD	TSS200	opensea
cg19736098	0.612824	0.500405	0.575351	0.112419	0.000860237	0.0106152	12	132689029	I	GALNT9	Body	shore
cg18329572	0.793252	0.733221	0.773241	0.0600311	0.000860794	0.010619	11	60741081	II	CD6	Body	opensea
cg14226680	0.784935	0.734575	0.768148	0.050361	0.000863936	0.0106403	5	142023939	II	FGF1	TSS200	opensea
cg27547132	0.466889	0.409401	0.447726	0.0574886	0.000865628	0.0106524	16	5560894	II		IGR	opensea
cg10517312	0.640142	0.587189	0.622491	0.052953	0.000866237	0.0106578	15	45027253	II	TRIM69	TSS1500	opensea
cg02890250	0.776804	0.84466	0.799423	-0.0678557	0.000866995	0.0106643	19	16243834	II	HSH2D	TSS1500	opensea
cg24999823	0.712235	0.657948	0.694139	0.0542872	0.000867559	0.0106684	15	40353812	II	SRP14-AS1	Body	opensea
cg22397715	0.6772	0.622103	0.658834	0.0550964	0.000868021	0.010671	6	13725930	II		IGR	opensea
cg10859114	0.546616	0.485477	0.526237	0.061139	0.000869438	0.0106807	14	99732195	II	BCL11B	Body	shelf
cg05983814	0.556336	0.499441	0.537371	0.0568952	0.000870915	0.0106906	17	72276388	II	DNAI2	5'UTR	opensea
cg26532208	0.766207	0.693363	0.741925	0.0728434	0.00087118	0.0106925	17	46506244	II	SKAP1	Body	shore
cg03764544	0.669934	0.618561	0.65281	0.0513731	0.00087292	0.0107065	1	33835013	II	PHC2	Body	opensea
cg11442606	0.661566	0.60423	0.642454	0.0573367	0.000874821	0.0107196	5	130610319	II	CDC42SE2	5'UTR	opensea
cg13054007	0.742098	0.691811	0.725335	0.0502869	0.000876855	0.0107339	13	81018323	II		IGR	opensea
cg22553158	0.827402	0.774487	0.809764	0.052915	0.000877971	0.0107429	11	83985070	II	DLG2	TSS1500	opensea
cg18523477	0.452663	0.392814	0.432713	0.0598487	0.000881617	0.0107694	20	55967503	II	RBM38	Body	shore
cg04212842	0.766351	0.703181	0.745294	0.0631704	0.000882644	0.0107763	14	50549167	II	LINC01599	Body	opensea
cg16010788	0.643028	0.580855	0.622304	0.0621732	0.000883312	0.0107815	2	44525796	II	SLC3A1	Body	opensea
cg01797899	0.822086	0.770455	0.804875	0.0516304	0.00088425	0.0107884	14	22978195	II		IGR	opensea
cg07509304	0.589441	0.539251	0.572711	0.0501907	0.00088508	0.0107944	12	57077877	II	PTGES3	Body	shelf
cg07401103	0.810895	0.753471	0.791754	0.0574239	0.000885159	0.0107946	8	103134983	II	NCALD	5'UTR	shore
cg08938162	0.820529	0.768705	0.803255	0.0518245	0.000887669	0.0108128	5	67742573	II		IGR	opensea
cg24458874	0.819823	0.879976	0.839874	-0.0601535	0.000887795	0.0108133	17	45400353	II	THCAT158	Body	shore
cg23679819	0.539644	0.489219	0.522836	0.0504252	0.000889922	0.0108275	18	13730665	II	RNMT	5'UTR	shelf
cg05594470	0.680236	0.62694	0.662471	0.0532967	0.000892021	0.0108441	21	47247491	II		IGR	opensea
cg14791398	0.856739	0.804597	0.839359	0.0521422	0.000893883	0.0108583	3	18462444	II	SATB1	Body	shelf
cg04922682	0.783832	0.727732	0.765132	0.0560995	0.000894397	0.0108621	3	188860527	II		IGR	opensea
cg12780098	0.703427	0.639542	0.682132	0.0638851	0.000897382	0.0108832	6	143176331	II	HIVEP2	5'UTR	opensea
cg04674060	0.60361	0.544952	0.584057	0.0586577	0.00089913	0.0108953	17	7792063	II	CHD3	Body	shelf
cg09115791	0.641745	0.586697	0.623396	0.055048	0.000899326	0.0108964	14	22996156	II		IGR	opensea
cg21089380	0.366567	0.268141	0.333758	0.0984258	0.000900028	0.0108995	1	203320659	II	FMOD	TSS200	opensea
cg09502866	0.360443	0.303119	0.341335	0.057324	0.000902579	0.0109179	11	2890473	II	KCNQ1DN	TSS1500	island
cg20553985	0.556575	0.501919	0.538356	0.0546567	0.000903123	0.0109208	14	23030012	II		IGR	opensea
cg17570494	0.714885	0.662493	0.697421	0.0523912	0.000903105	0.0109208	11	128376658	II	ETS1	Body	opensea
cg15227656	0.699582	0.64498	0.681382	0.054602	0.000904007	0.0109274	16	68303445	II	SLC7A6	5'UTR	opensea
cg20513976	0.594922	0.54229	0.577378	0.0526314	0.00090453	0.0109317	20	62367893	I	LIME1	TSS200	shore
cg04811843	0.728017	0.676951	0.710995	0.0510652	0.00090534	0.0109374	5	2158378	II		IGR	opensea
cg02790526	0.704911	0.633759	0.681193	0.0711518	0.000905479	0.0109382	15	101470215	II	LRRK1	Body	opensea
cg21286512	0.637967	0.580107	0.61868	0.0578595	0.000906035	0.010941	14	99700780	II	BCL11B	Body	opensea
cg00010853	0.387657	0.334491	0.369935	0.0531661	0.000906412	0.0109441	6	30653167	II	KIAA1949	Body	shore
cg14847351	0.317753	0.416511	0.350672	-0.0987583	0.000908446	0.0109582	6	16093481	II		IGR	opensea
cg05640346	0.793763	0.868342	0.818623	-0.0745783	0.000910539	0.0109716	7	148038174	II	CNTNAP2	Body	shore
cg11193027	0.659801	0.602658	0.640753	0.0571428	0.000911492	0.0109795	3	71176440	II	FOXP1	Body	opensea
cg22637658	0.551533	0.493786	0.532284	0.0577468	0.000911945	0.0109823	21	37368048	II	LOC101928269	Body	opensea
cg21102584	0.415931	0.490975	0.440945	-0.075044	0.000912424	0.0109859	12	10827477	II	STYK1	TSS1500	shore
cg07840179	0.637109	0.572546	0.615588	0.0645639	0.00091294	0.0109887	5	133461033	II	TCF7	Body	opensea
cg15491247	0.255524	0.309123	0.27339	-0.0535983	0.000914686	0.0110027	1	3230424	I	PRDM16	Body	opensea
cg10859442	0.725209	0.65736	0.702593	0.0678482	0.000914773	0.0110031	11	73716367	II	UCP3	Body	opensea
cg21330949	0.702207	0.640339	0.681584	0.0618674	0.000915405	0.0110071	12	19557320	II		IGR	opensea
cg03886837	0.713142	0.65392	0.693402	0.059222	0.000917838	0.0110189	3	10262665	II	IRAK2	Body	opensea
cg01728173	0.722962	0.6589	0.701608	0.0640627	0.000918245	0.0110226	1	40783590	II	COL9A2	TSS1500	shore
cg12292336	0.555277	0.501922	0.537492	0.053355	0.000918648	0.0110252	11	81580493	II		IGR	opensea
cg23466749	0.473665	0.401748	0.449693	0.0719174	0.00092009	0.0110358	6	100920825	II		IGR	shelf
cg12140830	0.704758	0.639179	0.682898	0.0655786	0.000921417	0.0110434	10	111770192	II	ADD3	5'UTR	shore
cg08619515	0.664157	0.729609	0.685974	-0.0654516	0.000929883	0.011101	16	11066157	II	CLEC16A	Body	opensea
cg27031987	0.695944	0.637203	0.676364	0.0587414	0.000933519	0.0111214	8	77527376	II	ZFHX4-AS1	Body	opensea
cg05298790	0.698026	0.641909	0.679321	0.0561169	0.000933448	0.0111214	11	123058615	II	CLMP	Body	opensea
cg13856127	0.751629	0.698278	0.733845	0.0533511	0.000933313	0.0111214	9	4530570	II	SLC1A1	Body	opensea
cg16624482	0.37064	0.441772	0.394351	-0.0711317	0.00093555	0.0111349	21	43548126	I	UMODL1	Body	shore
cg04101019	0.71997	0.659446	0.699795	0.0605233	0.000938103	0.011152	1	227070967	II	PSEN2	Body	opensea
cg25636439	0.524297	0.44019	0.496261	0.0841069	0.000938603	0.0111549	6	143178538	II	HIVEP2	5'UTR	opensea
cg18763341	0.767819	0.716775	0.750804	0.0510444	0.000939044	0.0111572	2	192516266	II		IGR	opensea
cg00373436	0.62353	0.567828	0.604963	0.0557023	0.000939507	0.0111601	3	111721343	II	TAGLN3	Body	opensea
cg13205109	0.570261	0.510267	0.550263	0.0599936	0.000941468	0.0111725	17	12540523	II		IGR	opensea
cg08140114	0.707225	0.643535	0.685995	0.0636904	0.00094403	0.0111869	6	139482238	II	HECA	Body	opensea
cg00360175	0.580048	0.5111	0.557066	0.0689481	0.000945867	0.0112023	7	156405820	II		IGR	shelf
cg17958242	0.647668	0.593527	0.629621	0.0541406	0.00094691	0.0112098	4	40197954	II	RHOH	TSS1500	opensea
cg26002149	0.659282	0.603818	0.640794	0.055464	0.000949653	0.011226	5	6849853	II		IGR	opensea
cg16952026	0.645219	0.577746	0.622728	0.0674734	0.000952129	0.011243	6	106968674	II	AIM1	Body	opensea
cg15484985	0.666654	0.607149	0.646819	0.059505	0.000952928	0.0112487	3	11665810	II	VGLL4	Body	opensea
cg12615982	0.508309	0.454659	0.490426	0.0536503	0.000952981	0.0112489	3	169483122	II	TERC	TSS1500	shore
cg25339433	0.478539	0.427684	0.461587	0.0508551	0.000955725	0.0112671	3	41890547	II	ULK4	Body	opensea
cg26914256	0.817332	0.763695	0.799453	0.0536376	0.00095577	0.0112673	2	106473734	II	NCK2	Body	opensea
cg02438816	0.723916	0.655258	0.70103	0.0686576	0.000956744	0.0112747	17	73368189	II	GRB2	Body	opensea
cg10808914	0.684015	0.631838	0.666622	0.052177	0.000956872	0.0112756	7	6660940	II	ZNF853	Body	shore
cg24259147	0.716726	0.666371	0.699941	0.0503553	0.000957087	0.0112769	14	23016326	II		IGR	opensea
cg13825372	0.888494	0.940578	0.905855	-0.0520846	0.000958291	0.0112837	5	40619143	II		IGR	opensea
cg06710672	0.474612	0.540033	0.496419	-0.0654204	0.000959183	0.0112881	16	1133378	I		IGR	shelf
cg03354717	0.520928	0.583737	0.541864	-0.0628094	0.000959749	0.0112925	16	48277879	I	LONP2	TSS1500	shore
cg21002242	0.803975	0.867736	0.825229	-0.0637612	0.000959809	0.0112926	11	55321296	II	OR4C15	TSS1500	opensea
cg13536866	0.818558	0.759864	0.798993	0.0586936	0.00096031	0.0112969	10	116375533	II	ABLIM1	Body	opensea
cg02402436	0.633643	0.578051	0.615112	0.0555916	0.000962054	0.0113093	6	31540051	I	LTA	TSS200	opensea
cg03995533	0.791843	0.741739	0.775141	0.0501041	0.000962142	0.0113098	16	11194243	II	CLEC16A	Body	opensea
cg21430191	0.763804	0.693454	0.740354	0.0703507	0.000962308	0.0113103	21	42682653	II		IGR	opensea
cg15232539	0.192173	0.252292	0.212212	-0.060119	0.000962325	0.0113103	8	19459672	I	CSGALNACT1	1stExon	shore
cg05362070	0.604252	0.543993	0.584166	0.060259	0.000963301	0.0113174	1	30995359	II		IGR	opensea
cg16562296	0.718993	0.659714	0.699233	0.0592789	0.00096405	0.0113226	2	61046710	II		IGR	opensea
cg21250144	0.900708	0.804489	0.868635	0.0962197	0.000965823	0.0113351	11	14641039	II	PSMA1	5'UTR	opensea
cg07872280	0.521402	0.459847	0.500884	0.061555	0.000967261	0.0113448	7	35765161	II		IGR	opensea
cg23100976	0.712846	0.65138	0.692357	0.0614657	0.000967747	0.0113476	9	132779129	II	FNBP1	Body	opensea
cg16286502	0.636474	0.578991	0.617313	0.0574828	0.000968241	0.0113516	3	46020045	II	FYCO1	Body	opensea
cg25644284	0.725591	0.669704	0.706962	0.0558869	0.000969701	0.0113614	2	235903440	II	SH3BP4	5'UTR	opensea
cg23786209	0.409709	0.357754	0.39239	0.0519545	0.000969672	0.0113614	10	116285554	II	ABLIM1	Body	opensea
cg10098193	0.432564	0.379735	0.414954	0.0528296	0.000969836	0.0113621	11	115000471	II		IGR	opensea
cg21305777	0.549176	0.496357	0.53157	0.0528196	0.000972755	0.0113811	6	71361112	II		IGR	opensea
cg07613391	0.665021	0.605425	0.645156	0.0595963	0.00097319	0.0113839	3	30708746	II	TGFBR2	Body	opensea
cg11450259	0.620724	0.567496	0.602982	0.0532281	0.000974516	0.0113933	4	111218497	II		IGR	opensea
cg04797274	0.673419	0.727112	0.691316	-0.0536936	0.000974988	0.0113966	1	57432416	II	C8B	TSS1500	opensea
cg25235344	0.25871	0.326324	0.281248	-0.0676134	0.000977894	0.0114142	19	33643302	II	WDR88	Body	opensea
cg10505658	0.660375	0.60958	0.643443	0.0507951	0.000979434	0.0114221	17	80084571	II	CCDC57	Body	shore
cg21405376	0.774742	0.720599	0.756694	0.0541432	0.000983927	0.0114502	13	103394507	II	CCDC168	Body	opensea
cg09227636	0.671278	0.616503	0.65302	0.0547749	0.000987853	0.0114749	15	88514238	II	NTRK3	Body	opensea
cg08400494	0.369357	0.429185	0.3893	-0.0598274	0.000990223	0.0114875	13	111318490	I	CARS2	Body	opensea
cg21882416	0.72458	0.66385	0.704336	0.0607294	0.000991831	0.011499	10	112117365	II		IGR	opensea
cg14794374	0.527899	0.475467	0.510422	0.0524329	0.00099405	0.0115141	2	225792563	II	DOCK10	Body	opensea
cg08192516	0.698099	0.645757	0.680651	0.0523421	0.00099422	0.0115151	2	11164587	II		IGR	opensea
cg15110243	0.765166	0.708087	0.74614	0.0570792	0.000994979	0.0115198	11	78501744	II	ODZ4	Body	opensea
cg07938266	0.768282	0.715401	0.750655	0.0528809	0.000995145	0.0115203	4	6182894	II	JAKMIP1	5'UTR	opensea
cg06425615	0.542253	0.49183	0.525446	0.0504232	0.000996615	0.0115303	4	8507962	II		IGR	opensea
cg10601943	0.641326	0.590455	0.624369	0.0508714	0.000997486	0.0115368	6	29692824	II	HLA-F	Body	shore
cg06918740	0.324037	0.394163	0.347413	-0.0701263	0.000997752	0.0115385	19	18509973	II		IGR	opensea
cg03257293	0.48797	0.433813	0.469918	0.0541572	0.00100077	0.01156	1	226927663	II	ITPKB	TSS1500	shore
cg11883121	0.291863	0.361535	0.315087	-0.0696722	0.00100493	0.011588	1	154721081	II	KCNN3	Body	opensea
cg00219663	0.570783	0.632724	0.59143	-0.0619408	0.00100616	0.0115967	14	31806028	II	HEATR5A	Body	opensea
cg05646531	0.677658	0.615147	0.656821	0.062511	0.00100761	0.0116046	12	68515202	II		IGR	opensea
cg27486585	0.657234	0.591587	0.635352	0.0656471	0.00100778	0.0116052	6	30459595	II	HLA-E	Body	shore
cg23211059	0.769792	0.717143	0.752243	0.0526495	0.00100891	0.011612	3	168292974	II	EGFEM1P	Body	opensea
cg08122691	0.482219	0.429911	0.464783	0.0523076	0.00101131	0.0116269	12	46378401	II	SCAF11	5'UTR	opensea
cg08063160	0.682899	0.623234	0.66301	0.0596643	0.00101244	0.0116332	2	238578376	II	LRRFIP1	Body	opensea
cg25280810	0.649702	0.575071	0.624825	0.0746314	0.00101498	0.0116492	19	16480643	II	EPS15L1	Body	opensea
cg13083127	0.652608	0.596287	0.633834	0.0563211	0.00101524	0.011651	2	131128151	II	PTPN18	Body	shore
cg22338446	0.606399	0.546791	0.58653	0.0596078	0.00101554	0.0116529	19	42390475	II	ARHGEF1	5'UTR	shore
cg15013136	0.745972	0.692427	0.728123	0.0535449	0.00101617	0.0116563	10	1336672	II	ADARB2	Body	opensea
cg15158122	0.638441	0.573753	0.616878	0.0646876	0.00101707	0.0116609	8	27754944	II	SCARA5	Body	opensea
cg05249836	0.328562	0.41787	0.358331	-0.0893086	0.00102026	0.0116839	22	45609402	II	C22orf9	Body	opensea
cg21281167	0.677228	0.61531	0.656589	0.0619182	0.00102125	0.01169	1	62799248	II		IGR	opensea
cg09014329	0.396951	0.33944	0.377781	0.0575109	0.0010229	0.0117001	17	42431748	II	FAM171A2	Body	island
[truncated: 2,797 more rows]

## Sheet: supplementary data S2
Supplementary Data S2. 1,048 differentially variable positions (DVPs) identified with iEVORA algorithm in the discovery cohort.
Probes	t	P(TT)	AS_AVG	HC_AVG	log[AS_Var /HC_Var]	P(BT)	q(BT)	group
cg02747577	6.94783	3.50036e-08	0.0533094	0.0133645	3.73703	6.63193e-06	0.000678849	hypervariable
cg19126603	6.92362	3.82551e-08	0.0159223	0.0101484	3.76095	5.96796e-06	0.000620378	hypervariable
cg06251571	6.77091	7.24099e-08	0.0233733	0.0151855	4.06374	1.55026e-06	0.000190005	hypervariable
cg04394902	6.2214	3.18649e-07	0.0137763	0.00816301	3.68009	8.51933e-06	0.000840855	hypervariable
cg23961517	6.2582	3.69858e-07	0.024584	0.0123041	4.25176	6.64117e-07	8.95666e-05	hypervariable
cg19655070	6.04389	5.74634e-07	0.0241461	0.0118432	3.7636	5.89874e-06	0.000614324	hypervariable
cg25417058	5.99365	6.946e-07	0.00598014	0.00277335	3.84194	4.17089e-06	0.000455014	hypervariable
cg06343987	5.95728	7.1539e-07	0.0185615	0.0102371	3.65046	9.70134e-06	0.00094227	hypervariable
cg19856520	5.91351	8.85538e-07	0.0188265	0.0130065	3.83145	4.36952e-06	0.000473744	hypervariable
cg16998185	-5.77644	1.40693e-06	0.948128	0.977735	3.93378	2.77252e-06	0.000317667	hypervariable
cg15340582	5.73248	1.47129e-06	0.0169403	0.0106432	3.69981	7.81238e-06	0.000781228	hypervariable
cg10553082	-5.74718	1.63385e-06	0.975034	0.983055	4.09542	1.3446e-06	0.000167536	hypervariable
cg10481691	-5.75092	1.69262e-06	0.95872	0.972577	4.22795	7.39676e-07	9.87184e-05	hypervariable
cg06916446	5.68711	2.13264e-06	0.0269878	0.0119004	4.34402	4.36981e-07	6.16918e-05	hypervariable
cg09558226	-5.58653	2.32093e-06	0.943494	0.965348	3.7045	7.65271e-06	0.000767881	hypervariable
cg04241305	5.55439	2.7872e-06	0.0396534	0.0294334	3.93837	2.71638e-06	0.000311931	hypervariable
cg14753074	5.4791	3.22237e-06	0.0246981	0.0162489	3.68799	8.22863e-06	0.000816221	hypervariable
cg10837958	-5.28375	5.88583e-06	0.918418	0.968102	3.67394	8.75212e-06	0.000860794	hypervariable
cg12280168	5.26016	7.45436e-06	0.0271129	0.011434	4.22095	7.63454e-07	0.000101562	hypervariable
cg21687827	5.29949	7.49488e-06	0.0516348	0.036889	4.70931	8.21144e-08	1.37691e-05	hypervariable
cg05952098	5.22468	7.62288e-06	0.020457	0.0109469	3.92134	2.93063e-06	0.000333732	hypervariable
cg19548283	5.07318	1.17716e-05	0.0173111	0.0078159	3.81634	4.67191e-06	0.000502018	hypervariable
cg25927642	5.06381	1.19919e-05	0.00996136	0.00579469	3.77979	5.49172e-06	0.000577209	hypervariable
cg01154658	-5.09388	1.37991e-05	0.883634	0.933021	4.71791	7.89239e-08	1.32921e-05	hypervariable
cg02603366	4.98904	1.5258e-05	0.0280548	0.018985	3.82094	4.5777e-06	0.000492842	hypervariable
cg22352474	4.88966	1.99567e-05	0.0259585	0.0146476	3.68165	8.46102e-06	0.000836038	hypervariable
cg05171480	4.87486	2.08635e-05	0.00966556	0.00558832	3.67736	8.62184e-06	0.000849746	hypervariable
cg01245787	4.85068	2.34019e-05	0.0331899	0.0232969	3.8388	4.2293e-06	0.000460488	hypervariable
cg04161033	4.83656	2.50688e-05	0.0576858	0.0330391	3.94528	2.63403e-06	0.000303836	hypervariable
cg07630238	4.79361	2.65461e-05	0.0181963	0.00967355	3.64185	1.0074e-05	0.000974755	hypervariable
cg09056501	4.79395	2.67952e-05	0.0110693	0.00445866	3.684	8.37423e-06	0.000829058	hypervariable
cg04690289	4.79563	2.70452e-05	0.0149602	0.00787756	3.74296	6.46075e-06	0.000663644	hypervariable
cg24385954	-4.77213	2.84351e-05	0.899979	0.924257	3.65315	9.58759e-06	0.000933122	hypervariable
cg12046375	4.75932	2.94961e-05	0.0131463	0.00809974	3.64205	1.00651e-05	0.000974053	hypervariable
cg07734253	4.75964	3.13105e-05	0.0170322	0.0103895	3.89804	3.25098e-06	0.000365545	hypervariable
cg05616819	-4.74773	3.16243e-05	0.976415	0.985561	3.78535	5.35842e-06	0.000564743	hypervariable
cg21725878	-4.77503	3.36613e-05	0.967381	0.97915	4.45337	2.6554e-07	3.93951e-05	hypervariable
cg06888550	4.73657	3.74577e-05	0.0150108	0.00601087	4.41564	3.15412e-07	4.60613e-05	hypervariable
cg01409734	4.66086	4.05911e-05	0.030297	0.0201663	3.71958	7.16174e-06	0.000725717	hypervariable
cg00597366	4.63761	4.31479e-05	0.0117728	0.00733733	3.67601	8.67297e-06	0.000853281	hypervariable
cg14174807	4.66666	4.31995e-05	0.0187087	0.00943301	4.08649	1.39969e-06	0.000173591	hypervariable
cg24745816	-4.6388	4.67491e-05	0.982679	0.988022	4.0641	1.54778e-06	0.000189739	hypervariable
cg07577837	-4.61142	4.80058e-05	0.931215	0.971532	3.79891	5.04647e-06	0.000535945	hypervariable
cg25302189	4.59612	5.21427e-05	0.0520442	0.0387986	3.9717	2.34099e-06	0.000273988	hypervariable
cg12337348	-4.56566	5.34992e-05	0.917607	0.960315	3.65675	9.4374e-06	0.000920105	hypervariable
cg24132268	-4.55416	6.102e-05	0.934288	0.95264	4.13065	1.14752e-06	0.000145617	hypervariable
cg16149820	-4.63916	6.50643e-05	0.512695	0.839438	7.07491	1.20367e-12	6.07171e-10	hypervariable
cg12778183	-4.53791	6.60801e-05	0.966252	0.976323	4.30018	5.33241e-07	7.38915e-05	hypervariable
cg16838301	4.52515	6.91746e-05	0.00431377	0.00146854	4.34565	4.33757e-07	6.13069e-05	hypervariable
cg05652933	4.45742	8.2369e-05	0.0745291	0.0566064	4.19843	8.45257e-07	0.000111289	hypervariable
cg17308151	4.42407	8.56475e-05	0.0381015	0.0283102	3.86914	3.69658e-06	0.000409883	hypervariable
cg20792284	4.41902	8.58407e-05	0.0175084	0.00579303	3.80136	4.99212e-06	0.000531599	hypervariable
cg13318540	-4.41233	9.20294e-05	0.951936	0.970916	4.06929	1.5121e-06	0.000185921	hypervariable
cg19040026	4.38113	0.000106478	0.00788301	0.00251023	4.39001	3.54477e-07	5.12914e-05	hypervariable
cg10130401	4.33877	0.000107277	0.0165921	0.00927967	3.70495	7.63775e-06	0.000766756	hypervariable
cg22399458	-4.34389	0.000109978	0.954985	0.974295	3.92662	2.86255e-06	0.000326886	hypervariable
cg17360140	4.30065	0.000128075	0.0407679	0.028971	4.06683	1.52893e-06	0.000187727	hypervariable
cg10910545	4.28199	0.000131014	0.0123342	0.00501721	3.87395	3.61838e-06	0.000401936	hypervariable
cg26378403	4.27354	0.000131344	0.0237883	0.016762	3.74381	6.43656e-06	0.000661687	hypervariable
cg19550094	-4.27884	0.00013681	0.912228	0.931986	4.07637	1.46476e-06	0.000180606	hypervariable
cg09149379	4.24447	0.000143738	0.0325117	0.014307	3.76349	5.90157e-06	0.000614445	hypervariable
cg24929310	4.22206	0.000163678	0.0374794	0.0270835	4.15416	1.03216e-06	0.000132524	hypervariable
cg12251760	4.25277	0.000167841	0.0202178	0.0110562	5.02412	1.91424e-08	3.70676e-06	hypervariable
cg07100532	-4.16261	0.000181331	0.868992	0.965825	3.69594	7.94622e-06	0.000793194	hypervariable
cg25449655	4.15906	0.000184066	0.0204116	0.0124335	3.72304	7.05348e-06	0.000715925	hypervariable
cg10093254	-4.15831	0.000187888	0.959244	0.971968	3.83671	4.26874e-06	0.000464289	hypervariable
cg18202861	4.14989	0.000195983	0.0212057	0.0128139	3.94716	2.61201e-06	0.000301635	hypervariable
cg08895021	4.13647	0.000211215	0.0227808	0.0140308	4.18597	8.94175e-07	0.00011683	hypervariable
cg10652351	4.12305	0.000216926	0.0199995	0.0107707	4.09929	1.32144e-06	0.000164997	hypervariable
cg27568809	4.0984	0.000217791	0.00784142	0.00422177	3.64964	9.73632e-06	0.000944907	hypervariable
cg03676058	4.08056	0.000234248	0.0248945	0.0156299	3.7793	5.50354e-06	0.000578156	hypervariable
cg16158891	4.10903	0.000235618	0.0140492	0.00817006	4.40388	3.32777e-07	4.83219e-05	hypervariable
cg12515582	-4.12563	0.000246327	0.941793	0.975453	5.24866	6.72802e-09	1.43365e-06	hypervariable
cg17608171	4.11434	0.000250199	0.0244905	0.01094	5.07104	1.53917e-08	3.04172e-06	hypervariable
cg10289190	4.04955	0.000263774	0.0290978	0.0216674	3.96662	2.39465e-06	0.000279417	hypervariable
cg05751059	4.03763	0.000264007	0.0120859	0.00620916	3.7339	6.72386e-06	0.000687344	hypervariable
cg02712036	4.09016	0.000265114	0.0183189	0.0120823	4.96118	2.56368e-08	4.85138e-06	hypervariable
cg06719391	4.04431	0.000276364	0.0309126	0.0220159	4.19328	8.65173e-07	0.000113523	hypervariable
cg12555516	-4.00553	0.000295439	0.974932	0.983604	3.85981	3.85295e-06	0.00042424	hypervariable
cg16630940	4.02736	0.000299805	0.0182053	0.00996172	4.44963	2.70108e-07	3.99765e-05	hypervariable
cg19123846	-3.99702	0.000303473	0.925153	0.948078	3.87381	3.62065e-06	0.000402115	hypervariable
cg02991474	3.98216	0.000309718	0.0198339	0.0116144	3.71128	7.42792e-06	0.000748499	hypervariable
cg24809024	-4.00465	0.000311453	0.92185	0.941999	4.23029	7.31903e-07	9.78508e-05	hypervariable
cg10846980	3.96274	0.000326529	0.0190753	0.00977835	3.68261	8.4256e-06	0.000833475	hypervariable
cg11652564	-3.95526	0.00033439	0.975084	0.983014	3.69586	7.94923e-06	0.000793366	hypervariable
cg00572739	3.95789	0.000339819	0.00856171	0.00519139	3.8668	3.73514e-06	0.000413562	hypervariable
cg07495738	3.95421	0.000351133	0.0314405	0.0200574	4.03104	1.79515e-06	0.000216399	hypervariable
cg02308209	3.9689	0.000373344	0.0186179	0.00960378	4.95041	2.69497e-08	5.06865e-06	hypervariable
cg09665331	3.93919	0.000375788	0.446035	0.336536	4.2245	7.51303e-07	0.000100118	hypervariable
cg13076169	3.87679	0.000420849	0.0259229	0.0186945	3.70219	7.7311e-06	0.000774106	hypervariable
cg25232541	3.83808	0.000467256	0.0651991	0.0379398	3.64134	1.00968e-05	0.0009765	hypervariable
cg08566367	-3.84572	0.000474107	0.847326	0.936006	3.92922	2.82953e-06	0.000323656	hypervariable
cg18925846	-3.88782	0.000482009	0.912263	0.955441	5.29333	5.46101e-09	1.18667e-06	hypervariable
cg26249713	-3.84436	0.000493126	0.909329	0.943371	4.22652	7.44487e-07	9.92959e-05	hypervariable
cg03888152	-3.82825	0.000496902	0.944525	0.957713	3.90228	3.1902e-06	0.000359828	hypervariable
cg14525492	3.8061	0.000516519	0.0121956	0.00514428	3.69994	7.80766e-06	0.00078101	hypervariable
cg14332653	-3.79865	0.000529237	0.947716	0.964335	3.72233	7.07534e-06	0.000717789	hypervariable
cg07003055	3.79358	0.000533507	0.0207937	0.0127263	3.66923	8.93517e-06	0.000876233	hypervariable
cg04223844	3.80995	0.000549794	0.0177889	0.0103697	4.32511	4.76178e-07	6.66295e-05	hypervariable
cg05498943	-3.83007	0.000567159	0.853332	0.919139	5.32385	4.73511e-09	1.04668e-06	hypervariable
cg09277816	3.76268	0.000591415	0.0155486	0.00987135	3.7832	5.4096e-06	0.000569746	hypervariable
cg13892059	3.76329	0.000593302	0.0216167	0.0147673	3.82453	4.50549e-06	0.000486173	hypervariable
cg03844611	3.75838	0.00059517	0.0253951	0.015762	3.73306	6.74902e-06	0.000689458	hypervariable
cg15913725	-3.77531	0.000598457	0.960735	0.974685	4.20035	8.37976e-07	0.000110496	hypervariable
cg17826675	3.7952	0.00061185	0.0323609	0.0226972	5.03548	1.81586e-08	3.53517e-06	hypervariable
cg19642925	3.77168	0.000638324	0.0230968	0.0105328	4.75342	6.70108e-08	1.14456e-05	hypervariable
cg09458299	3.75856	0.000638502	0.0177792	0.00907019	4.36552	3.96278e-07	5.65029e-05	hypervariable
cg11365440	-3.73594	0.000647234	0.904834	0.938726	3.89915	3.23497e-06	0.00036401	hypervariable
cg04855748	3.74553	0.000648408	0.0499937	0.0341924	4.16049	1.00314e-06	0.000129228	hypervariable
cg00080118	3.73247	0.000673888	0.0162136	0.00866548	4.17496	9.39767e-07	0.000121958	hypervariable
cg13001017	-3.71746	0.000682739	0.928393	0.958563	3.90497	3.15226e-06	0.000356267	hypervariable
cg09378456	-3.70029	0.000698196	0.865602	0.89702	3.67178	8.83555e-06	0.000867869	hypervariable
cg01608030	3.71179	0.000716326	0.0387314	0.0287502	4.19986	8.39824e-07	0.000110692	hypervariable
cg04084172	3.68925	0.000742818	0.0190979	0.0112564	3.94154	2.67829e-06	0.000308525	hypervariable
cg20131685	3.69344	0.000754075	0.0134909	0.00761859	4.19562	8.56063e-07	0.000112543	hypervariable
cg04271792	3.68095	0.00076224	0.0602597	0.0397936	3.96239	2.4403e-06	0.000283829	hypervariable
cg11101846	3.66746	0.000771929	0.019781	0.0133741	3.72877	6.87772e-06	0.000701209	hypervariable
cg12885631	-3.67077	0.000788717	0.973024	0.983175	4.01205	1.95445e-06	0.000233228	hypervariable
cg04257913	-3.65692	0.000797338	0.842178	0.872671	3.7498	6.26901e-06	0.000646864	hypervariable
cg20727181	-3.65154	0.000806525	0.923718	0.942534	3.7148	7.31394e-06	0.00073907	hypervariable
cg05316415	-3.65401	0.000807204	0.882227	0.914792	3.78624	5.33727e-06	0.000562899	hypervariable
cg15216306	3.64788	0.000813628	0.0325958	0.023587	3.69984	7.81132e-06	0.000781228	hypervariable
cg03645865	-3.65026	0.000817063	0.945547	0.966175	3.79964	5.03021e-06	0.000534729	hypervariable
cg05682561	3.64974	0.000817914	0.0163774	0.00885687	3.79574	5.11772e-06	0.00054272	hypervariable
cg20380380	-3.65366	0.000824096	0.952585	0.972044	3.96934	2.3658e-06	0.000276314	hypervariable
cg00924924	-3.68678	0.000855218	0.948563	0.973305	5.59344	1.33857e-09	3.37047e-07	hypervariable
cg18018043	3.63463	0.00086416	0.0483082	0.0352992	3.909	3.09613e-06	0.000350438	hypervariable
cg10651502	-3.63437	0.000891026	0.885048	0.928991	4.20388	8.24721e-07	0.000108865	hypervariable
cg26017457	3.61375	0.000903004	0.0139054	0.00909376	3.76604	5.83557e-06	0.000608879	hypervariable
cg02006803	3.61256	0.000905027	0.0532483	0.0427292	3.75537	6.11682e-06	0.000633178	hypervariable
cg19438894	-3.62733	0.000909015	0.949146	0.965195	4.2067	8.14273e-07	0.000107612	hypervariable
cg07148744	3.6303	0.000912127	0.0269128	0.0168595	4.33077	4.64105e-07	6.51029e-05	hypervariable
cg10970409	3.60619	0.000929382	0.0714222	0.0591732	3.83615	4.27933e-06	0.000465277	hypervariable
cg06226465	-3.60668	0.000942404	0.950769	0.960162	3.98481	2.20772e-06	0.000260022	hypervariable
cg00793774	3.67236	0.000960962	0.125278	0.0266679	9.66642	5.13165e-18	7.20999e-15	hypervariable
cg08081727	-3.67035	0.000961053	0.836508	0.938444	8.66469	6.13203e-16	6.24768e-13	hypervariable
cg09934399	-3.60874	0.000970682	0.899262	0.940356	4.35348	4.18589e-07	5.94088e-05	hypervariable
cg00101895	3.59967	0.000987363	0.0270161	0.0173825	4.26341	6.29988e-07	8.56016e-05	hypervariable
cg04659467	3.592	0.000999801	0.0474766	0.0362286	4.1682	9.68842e-07	0.000125282	hypervariable
cg00758533	-3.59389	0.00102877	0.883996	0.918732	4.54924	1.71281e-07	2.67254e-05	hypervariable
cg27260139	-3.57064	0.00103056	0.915082	0.956901	3.86608	3.7472e-06	0.000414524	hypervariable
cg23978183	3.58063	0.00108571	0.0906533	0.0507871	4.76995	6.20908e-08	1.07091e-05	hypervariable
cg15273607	-3.5459	0.00112857	0.904028	0.941339	4.08794	1.39062e-06	0.00017271	hypervariable
cg01719529	3.52936	0.00117746	0.0188952	0.0116116	4.04835	1.66105e-06	0.000202215	hypervariable
cg18620298	3.51994	0.00118325	0.0240601	0.0156144	3.82351	4.52598e-06	0.000487881	hypervariable
cg18742438	3.53554	0.00119626	0.0230944	0.0142266	4.42276	3.05332e-07	4.46952e-05	hypervariable
cg16601231	-3.51269	0.00120336	0.972766	0.981456	3.78777	5.30126e-06	0.00055958	hypervariable
cg00155167	3.50847	0.00121853	0.0212205	0.00901002	3.79508	5.13277e-06	0.000543941	hypervariable
cg21055139	3.50444	0.00123963	0.0430995	0.0283744	3.85629	3.91363e-06	0.000430382	hypervariable
cg26228812	-3.51938	0.00124218	0.94643	0.96515	4.33942	4.46202e-07	6.28063e-05	hypervariable
cg06598544	-3.5169	0.00124562	0.946849	0.961454	4.29107	5.55752e-07	7.65798e-05	hypervariable
cg18574112	3.49603	0.00125123	0.0409526	0.028423	3.70864	7.5149e-06	0.000756273	hypervariable
cg05953767	-3.52682	0.00125861	0.97355	0.986759	4.77262	6.13325e-08	1.06081e-05	hypervariable
cg16222083	3.53032	0.00131092	0.0359374	0.0156334	5.64712	1.04015e-09	2.67488e-07	hypervariable
cg22136013	-3.47886	0.00132612	0.930869	0.959956	3.81412	4.7181e-06	0.000506274	hypervariable
cg22037798	3.51171	0.00136051	0.0250185	0.017797	5.37642	3.70289e-09	8.37275e-07	hypervariable
cg07823128	3.50094	0.00136494	0.0251533	0.0172074	4.92844	2.98386e-08	5.55092e-06	hypervariable
cg15954887	3.50533	0.00140399	0.0547322	0.035057	5.6775	9.01723e-10	2.33746e-07	hypervariable
cg09873270	3.47668	0.00140609	0.0172436	0.0112849	4.41789	3.12189e-07	4.56339e-05	hypervariable
cg10329022	-3.49139	0.00143235	0.909469	0.942146	5.31161	5.01397e-09	1.10234e-06	hypervariable
cg26969288	3.45163	0.00156314	0.0248691	0.0189862	4.95796	2.60221e-08	4.91371e-06	hypervariable
cg02744670	3.39345	0.00169886	0.0595569	0.0437167	3.9357	2.74892e-06	0.000315318	hypervariable
cg07312661	-3.38291	0.00170801	0.945097	0.963947	3.66199	9.22321e-06	0.000901364	hypervariable
cg08236182	-3.39265	0.00174314	0.913494	0.933712	4.22329	7.55442e-07	0.000100604	hypervariable
cg03395511	3.82313	0.00175013	0.621086	0.368937	-4.70365	3.73916e-12	1.68575e-09	hypovariable
cg14781686	3.39387	0.00176968	0.0541676	0.0359725	4.46859	2.47704e-07	3.71068e-05	hypervariable
cg25780389	3.39779	0.00180564	0.0229915	0.0145161	4.94024	2.82509e-08	5.29075e-06	hypervariable
cg01840575	3.39584	0.00181017	0.062967	0.0453301	4.8937	3.50476e-08	6.42681e-06	hypervariable
cg22503024	-3.37057	0.00181442	0.948406	0.969074	3.96988	2.36008e-06	0.000275802	hypervariable
cg18110333	3.81906	0.00183553	0.609716	0.348105	-6.15194	5.79544e-18	8.08723e-15	hypovariable
cg24325362	3.39667	0.00184338	0.085739	0.0367727	5.26807	6.14494e-09	1.32083e-06	hypervariable
cg25098876	3.3622	0.00185437	0.0785589	0.0635188	3.95578	2.51345e-06	0.000291181	hypervariable
cg00533923	3.34908	0.00190709	0.0179771	0.0132599	3.85924	3.86276e-06	0.000425167	hypervariable
cg00294229	-3.34899	0.0019085	0.961396	0.974633	3.86519	3.76205e-06	0.000415942	hypervariable
cg01516881	3.77214	0.00197879	0.434767	0.253192	-5.29241	1.80973e-14	1.37323e-11	hypovariable
cg16074228	-3.32839	0.00198966	0.879054	0.914853	3.68559	8.31576e-06	0.000823934	hypervariable
cg12409681	-3.3367	0.00199753	0.943771	0.96055	4.01215	1.95364e-06	0.000233221	hypervariable
cg07329296	-3.33184	0.00210935	0.957549	0.967499	4.58352	1.46378e-07	2.32345e-05	hypervariable
cg26668828	3.68887	0.00212973	0.424489	0.243285	-3.47226	1.13532e-07	1.84054e-05	hypovariable
cg05988805	-3.31898	0.00213145	0.911617	0.937813	4.23131	7.28513e-07	9.74188e-05	hypervariable
cg23017261	-3.29907	0.00215955	0.911707	0.937481	3.70239	7.72427e-06	0.000773549	hypervariable
cg13763617	3.32274	0.00217072	0.0237887	0.00865292	4.64992	1.07913e-07	1.75824e-05	hypervariable
cg08554936	3.33856	0.00219127	0.0395221	0.0277838	5.69483	8.31125e-10	2.17092e-07	hypervariable
cg19669078	3.30947	0.00224458	0.0566665	0.0399394	4.61524	1.26549e-07	2.03388e-05	hypervariable
cg06150148	-3.29958	0.00225303	0.877052	0.926218	4.27312	6.02877e-07	8.22357e-05	hypervariable
cg17297775	-3.28321	0.00225653	0.974406	0.985044	3.70856	7.5173e-06	0.000756391	hypervariable
cg00508697	3.29669	0.00227052	0.0242034	0.0137953	4.27184	6.06367e-07	8.26475e-05	hypervariable
cg22673001	3.26471	0.00238081	0.0358566	0.0245487	3.7475	6.33274e-06	0.000652687	hypervariable
cg05138383	-3.25984	0.00240465	0.903562	0.941451	3.70519	7.62956e-06	0.000766309	hypervariable
cg16225099	-3.27769	0.00241449	0.934189	0.952864	4.4236	3.04161e-07	4.45451e-05	hypervariable
cg09280800	-3.27616	0.00243629	0.946288	0.962088	4.49893	2.15631e-07	3.28134e-05	hypervariable
cg12345501	-3.25148	0.00247479	0.941685	0.956896	3.78253	5.42559e-06	0.000571332	hypervariable
cg21803088	-3.24916	0.00247921	0.926692	0.944846	3.7237	7.03286e-06	0.000714304	hypervariable
cg00465058	3.25102	0.00248576	0.0613047	0.0303535	3.82393	4.5175e-06	0.000487213	hypervariable
cg14311794	3.24568	0.00250912	0.764849	0.733825	3.75635	6.09049e-06	0.000630983	hypervariable
cg23429643	-3.2428	0.00253466	0.923715	0.946762	3.78663	5.32825e-06	0.00056214	hypervariable
cg13033509	3.24689	0.00254014	0.0259233	0.0104066	3.96312	2.43245e-06	0.00028313	hypervariable
cg05660179	3.23813	0.00255233	0.0257813	0.0172607	3.71137	7.42519e-06	0.000748347	hypervariable
cg12227237	-3.23403	0.00256996	0.948542	0.963262	3.65577	9.47827e-06	0.000923504	hypervariable
cg02626656	3.22283	0.00266589	0.0321556	0.0221842	3.7376	6.61536e-06	0.000677265	hypervariable
cg14372171	3.21524	0.00273002	0.034563	0.0178525	3.78059	5.47233e-06	0.000575368	hypervariable
cg11235426	3.55603	0.00275545	0.479233	0.290389	-3.27067	5.27572e-07	7.31884e-05	hypovariable
cg21548813	3.58805	0.00276898	0.504511	0.302545	-4.3345	9.48677e-11	3.03277e-08	hypovariable
cg18424502	-3.20214	0.00281438	0.969834	0.981259	3.71275	7.38001e-06	0.000745013	hypervariable
cg03148366	-3.2042	0.00282346	0.977104	0.986489	3.83272	4.34493e-06	0.000471326	hypervariable
cg19113954	3.20312	0.00282769	0.0731695	0.0438908	3.81302	4.7411e-06	0.000508387	hypervariable
cg13654902	3.19714	0.00284153	0.0426157	0.0289056	3.65983	9.31096e-06	0.000909362	hypervariable
cg13324603	3.21367	0.00284592	0.0461156	0.0209472	4.31614	4.95985e-07	6.90554e-05	hypervariable
cg17622723	3.52454	0.00286305	0.734381	0.623052	-2.98786	4.13882e-06	0.000451869	hypovariable
cg17301506	3.19948	0.0028644	0.0572208	0.0381962	3.85539	3.92922e-06	0.000431942	hypervariable
cg22341273	-3.20327	0.00288435	0.901021	0.915562	4.09898	1.32324e-06	0.000165175	hypervariable
cg05064044	3.57381	0.00293102	0.596757	0.370133	-5.1031	1.02476e-13	6.5554e-11	hypovariable
cg12487202	-3.19129	0.00293378	0.90891	0.935434	3.88194	3.49229e-06	0.000389688	hypervariable
cg13242458	3.18424	0.00293932	0.0343098	0.0276095	3.64541	9.91845e-06	0.000961219	hypervariable
cg24850932	3.20877	0.0029425	0.0248301	0.0142506	4.65384	1.05988e-07	1.73008e-05	hypervariable
cg14138884	3.2045	0.00294423	0.0463303	0.0273741	4.46935	2.46848e-07	3.70057e-05	hypervariable
cg01497664	-3.1856	0.00295019	0.936291	0.962716	3.74613	6.3712e-06	0.000655979	hypervariable
cg08870433	3.22153	0.00296039	0.0335159	0.0103153	5.50961	1.98394e-09	4.78034e-07	hypervariable
cg05562526	3.19755	0.00300204	0.0360447	0.0242954	4.48559	2.29195e-07	3.47231e-05	hypervariable
cg15448076	3.17898	0.00302892	0.0133792	0.0090439	3.86505	3.76439e-06	0.000416126	hypervariable
cg07189338	3.17213	0.00311827	0.0494897	0.0371064	4.01977	1.88809e-06	0.00022623	hypervariable
cg07314988	-3.17552	0.00327085	0.801546	0.894631	5.01074	2.03699e-08	3.91856e-06	hypervariable
cg10040125	-3.14146	0.00330887	0.917554	0.943092	3.68909	8.18896e-06	0.000813203	hypervariable
cg20496693	3.14143	0.00331379	0.0309118	0.0144833	3.70932	7.49227e-06	0.000754242	hypervariable
cg10739553	3.13294	0.00346219	0.0183436	0.0106796	4.02139	1.87443e-06	0.000224812	hypervariable
cg05972102	-3.12467	0.00347245	0.972628	0.984019	3.73599	6.66229e-06	0.000681503	hypervariable
cg09110560	-3.13717	0.00349429	0.86002	0.909461	4.35002	4.25213e-07	6.02239e-05	hypervariable
cg20888442	-3.12609	0.003569	0.952575	0.971828	4.2149	7.84642e-07	0.0001042	hypervariable
cg01074928	3.14188	0.00359478	0.0286615	0.0154421	5.16136	1.0109e-08	2.07091e-06	hypervariable
cg26711732	3.11881	0.00366775	0.0179343	0.00880314	4.35053	4.2424e-07	6.01414e-05	hypervariable
cg07160420	-3.11164	0.00367231	0.940698	0.957002	4.05818	1.58939e-06	0.000194453	hypervariable
cg17917922	-3.12477	0.00372157	0.668567	0.717144	4.93315	2.91947e-08	5.4443e-06	hypervariable
cg17582558	3.10839	0.00374817	0.0138006	0.00905161	4.252	6.63392e-07	8.94884e-05	hypervariable
cg16686542	-3.09345	0.00375095	0.957085	0.973955	3.6432	1.0015e-05	0.000969964	hypervariable
cg15784913	3.13902	0.00375165	0.0426964	0.0258238	6.31717	4.39987e-11	1.51519e-08	hypervariable
cg17880703	3.14004	0.00377221	0.0350103	0.0136766	6.74993	5.64555e-12	2.41769e-09	hypervariable
cg13328217	-3.09107	0.0037745	0.915347	0.931984	3.64172	1.00797e-05	0.000975158	hypervariable
cg18234543	-3.09761	0.00388344	0.967133	0.978334	4.37451	3.80384e-07	5.45271e-05	hypervariable
cg22721489	3.07847	0.00392596	0.0453525	0.0381403	3.72882	6.87617e-06	0.000701166	hypervariable
cg03480210	3.07676	0.00394379	0.0241474	0.0106337	3.72855	6.88438e-06	0.000701747	hypervariable
cg09410154	-3.09163	0.0039702	0.938533	0.954089	4.49131	2.23278e-07	3.3885e-05	hypervariable
cg11000150	-3.08357	0.00397766	0.961146	0.973869	4.15136	1.04528e-06	0.000134039	hypervariable
cg01171360	3.3869	0.00397814	0.395303	0.249781	-3.47577	1.10484e-07	1.79586e-05	hypovariable
cg04103432	-3.07329	0.00398438	0.901115	0.941374	3.74445	6.41856e-06	0.000660413	hypervariable
cg23411240	-3.06989	0.00401001	0.918569	0.933515	3.7041	7.66622e-06	0.000768885	hypervariable
cg18809953	3.07777	0.00401577	0.0628955	0.0436573	4.05643	1.60194e-06	0.000195833	hypervariable
cg14538055	3.07528	0.00406519	0.0457757	0.0287954	4.15048	1.04944e-06	0.000134426	hypervariable
cg06056072	-3.07648	0.00411842	0.902488	0.929752	4.43557	2.88004e-07	4.24211e-05	hypervariable
cg24064594	3.08754	0.0041506	0.0257469	0.012895	5.23348	7.22173e-09	1.52355e-06	hypervariable
cg07127468	-3.05449	0.00418056	0.954063	0.976975	3.71608	7.27291e-06	0.000735045	hypervariable
cg15982308	3.07444	0.0042547	0.036284	0.0216326	5.0055	2.08712e-08	4.00748e-06	hypervariable
cg18651864	-3.05046	0.0042598	0.979401	0.986231	3.84467	4.12071e-06	0.000450019	hypervariable
cg09545123	3.04781	0.00428042	0.0490471	0.0371102	3.81021	4.80053e-06	0.000513686	hypervariable
cg16498314	3.0526	0.00430313	0.0167475	0.0116845	4.10463	1.29005e-06	0.000161556	hypervariable
cg27418891	-3.0772	0.00432866	0.859891	0.916703	5.69658	8.24291e-10	2.15398e-07	hypervariable
cg13782932	3.03639	0.00436858	0.0291968	0.0219463	3.65442	9.5346e-06	0.000928551	hypervariable
cg02229490	-3.03779	0.00438751	0.915187	0.941194	3.78185	5.44184e-06	0.000572749	hypervariable
cg07475654	3.03328	0.00441143	0.0429804	0.0302941	3.67851	8.57833e-06	0.000846135	hypervariable
cg04548376	3.0337	0.00441906	0.0211575	0.0123154	3.72374	7.03172e-06	0.000714304	hypervariable
cg25605912	3.03399	0.00442384	0.0250203	0.0169428	3.75332	6.17224e-06	0.000638485	hypervariable
cg03289576	3.0356	0.00448259	0.0133522	0.00956892	4.04048	1.72074e-06	0.000208246	hypervariable
cg04691777	-3.05973	0.00448307	0.955185	0.9793	5.38553	3.54835e-09	8.0547e-07	hypervariable
cg07622307	3.03587	0.00448937	0.0175079	0.00830995	4.07872	1.44938e-06	0.000178996	hypervariable
cg14669919	3.03005	0.00449336	0.0470172	0.0285178	3.83768	4.25048e-06	0.00046263	hypervariable
cg20460761	3.0509	0.00449722	0.0460002	0.0237792	4.87816	3.76615e-08	6.85495e-06	hypervariable
cg20461126	3.05051	0.00453706	0.0354849	0.022051	5.06581	1.5771e-08	3.10969e-06	hypervariable
cg01990323	-3.03241	0.00455824	0.893914	0.93751	4.18664	8.91488e-07	0.000116578	hypervariable
cg10239449	-3.02039	0.00464742	0.958532	0.974857	3.9768	2.28826e-06	0.000268617	hypervariable
cg13239599	-3.00886	0.00481017	0.965922	0.977722	4.05036	1.6462e-06	0.000200685	hypervariable
cg12731092	-3.01084	0.00481907	0.91538	0.943255	4.17543	9.3777e-07	0.000121826	hypervariable
cg08085583	-3.00243	0.00482054	0.893765	0.934907	3.79935	5.03667e-06	0.000535171	hypervariable
cg03957481	2.99937	0.00489651	0.0361123	0.0211209	3.92862	2.83703e-06	0.000324273	hypervariable
cg09751071	-3.00105	0.00490167	0.949712	0.960088	4.02298	1.86114e-06	0.000223348	hypervariable
cg25583174	2.9936	0.00493214	0.0460574	0.0272944	3.79512	5.13185e-06	0.000543937	hypervariable
cg03744954	2.99854	0.00494059	0.0252585	0.0134906	4.04728	1.66907e-06	0.000202991	hypervariable
cg09059250	-3.01528	0.00494664	0.964819	0.979926	4.96136	2.56158e-08	4.84889e-06	hypervariable
cg25151806	-3.01431	0.00497353	0.892601	0.923917	5.03486	1.82104e-08	3.54413e-06	hypervariable
cg03915558	-3.00458	0.00504688	0.962238	0.977691	4.78329	5.83844e-08	1.01409e-05	hypervariable
cg03672933	2.98108	0.00510393	0.024583	0.0154935	3.81997	4.59751e-06	0.000494542	hypervariable
cg15871218	3.2442	0.00513518	0.809756	0.722647	-2.94428	5.62463e-06	0.000589567	hypovariable
cg01721538	2.97903	0.00514169	0.0607127	0.0478328	3.85432	3.94796e-06	0.000433538	hypervariable
cg13008977	-2.97988	0.00517111	0.935999	0.953423	3.99339	2.12467e-06	0.000251201	hypervariable
cg09547570	-2.98879	0.00520718	0.961405	0.978291	4.57489	1.5229e-07	2.40488e-05	hypervariable
cg22713460	2.97348	0.00521243	0.295537	0.229176	3.84034	4.20064e-06	0.000457529	hypervariable
cg07967632	-2.97953	0.00527341	0.937561	0.953512	4.34328	4.38442e-07	6.18272e-05	hypervariable
cg14183276	-2.96615	0.0053408	0.937749	0.954496	3.9319	2.79593e-06	0.000319991	hypervariable
cg07718471	-2.95699	0.00541397	0.951304	0.963807	3.75175	6.21532e-06	0.000642293	hypervariable
cg01361049	-2.95949	0.00546326	0.971974	0.98459	4.0293	1.80918e-06	0.000217878	hypervariable
cg19328697	2.96402	0.00554262	0.0443346	0.0388813	4.54723	1.72872e-07	2.69259e-05	hypervariable
cg24830062	2.95285	0.00554436	0.0347399	0.0186645	3.98383	2.21741e-06	0.000260943	hypervariable
cg00111253	2.96822	0.00559226	0.0369179	0.0263044	5.01972	1.9538e-08	3.77742e-06	hypervariable
cg13109482	2.96766	0.00562781	0.0223052	0.0147123	5.15569	1.03796e-08	2.12e-06	hypervariable
cg12192408	2.93709	0.00566511	0.0356321	0.0254138	3.6373	1.02769e-05	0.000991897	hypervariable
cg08809260	2.93557	0.00574976	0.0581701	0.0408099	3.83022	4.39334e-06	0.000476075	hypervariable
cg16347018	2.92884	0.005813	0.0351438	0.0265699	3.71336	7.3605e-06	0.000743288	hypervariable
cg03148498	-2.92743	0.00589388	0.88151	0.905395	3.89706	3.26508e-06	0.00036693	hypervariable
cg25683967	-2.91857	0.00595184	0.977886	0.985393	3.65824	9.37594e-06	0.000914983	hypervariable
cg24188945	-2.91934	0.00604676	0.892515	0.928322	3.98496	2.2063e-06	0.000259905	hypervariable
cg04485988	-2.92349	0.00617261	0.939176	0.964736	4.63717	1.14427e-07	1.85406e-05	hypervariable
cg21323120	3.16043	0.0061768	0.852188	0.809817	-3.06287	2.42432e-06	0.000282296	hypovariable
cg03530260	-2.90029	0.0062525	0.95145	0.964779	3.69183	8.09107e-06	0.000804911	hypervariable
cg18250646	-2.91035	0.00627529	0.923976	0.937447	4.26144	6.35639e-07	8.62742e-05	hypervariable
cg22560020	-2.92358	0.00627613	0.959246	0.974294	5.07492	1.51166e-08	2.99216e-06	hypervariable
cg17163573	-2.89912	0.00635159	0.967632	0.972724	3.92928	2.82872e-06	0.000323624	hypervariable
cg19222512	-2.89232	0.00638038	0.971848	0.9822	3.68523	8.32921e-06	0.000825133	hypervariable
cg21020944	2.89062	0.00644622	0.119934	0.0954849	3.79441	5.14793e-06	0.00054536	hypervariable
cg15208480	2.89778	0.00662323	0.109226	0.0785296	4.76353	6.39575e-08	1.09818e-05	hypervariable
cg25666901	2.87598	0.00667767	0.0493166	0.0405524	3.74813	6.31527e-06	0.00065131	hypervariable
cg19602187	-2.87896	0.00669286	0.877558	0.909865	3.93908	2.70781e-06	0.000311462	hypervariable
cg00261781	2.86891	0.00685991	0.0257592	0.0158842	3.91755	2.98056e-06	0.000338478	hypervariable
cg01693652	2.86494	0.00686487	0.0130425	0.0103785	3.73358	6.73337e-06	0.000688202	hypervariable
cg00743392	-2.86294	0.00690851	0.961565	0.972295	3.75686	6.07659e-06	0.000629755	hypervariable
cg25476028	-2.88191	0.00691445	0.954661	0.970974	4.83963	4.5008e-08	8.06334e-06	hypervariable
cg23268677	2.8759	0.0069278	0.0253466	0.0186476	4.50684	2.07974e-07	3.17503e-05	hypervariable
cg08730726	2.86412	0.00694556	0.0562111	0.0382678	3.92022	2.94533e-06	0.000335033	hypervariable
cg09118550	2.85868	0.00694833	0.0426388	0.0347586	3.657	9.42707e-06	0.000919389	hypervariable
cg11080306	-2.89959	0.00698521	0.891627	0.971258	7.76573	4.47604e-14	3.1195e-11	hypervariable
cg05767788	2.8567	0.00703372	0.0186363	0.0113829	3.79417	5.15347e-06	0.000545852	hypervariable
cg11151240	-2.85737	0.00708644	0.904197	0.928665	3.97638	2.29251e-06	0.000268979	hypervariable
cg24302133	-2.86836	0.00713012	0.920339	0.944959	4.74729	6.89301e-08	1.17504e-05	hypervariable
cg07449038	2.84686	0.00715768	0.0163879	0.0119153	3.64319	1.0015e-05	0.000969964	hypervariable
cg12741065	2.8493	0.00718586	0.0377414	0.028848	3.84237	4.16301e-06	0.000454315	hypervariable
cg05119374	-2.88006	0.0072355	0.913242	0.959155	6.48158	2.01827e-11	7.62916e-09	hypervariable
cg12883833	2.84383	0.00728194	0.0340349	0.0245741	3.82836	4.42963e-06	0.000479416	hypervariable
cg09373676	-2.85578	0.00730166	0.941167	0.959041	4.54626	1.73639e-07	2.70043e-05	hypervariable
cg16022555	2.84102	0.00737458	0.0817626	0.0628486	3.93862	2.7134e-06	0.000311822	hypervariable
cg05551979	2.84438	0.00738789	0.0376284	0.0255059	4.15492	1.02865e-06	0.000132155	hypervariable
cg10045590	2.83241	0.00744519	0.0335586	0.0198502	3.68882	8.19872e-06	0.000813779	hypervariable
cg04314711	2.83002	0.00748209	0.0636384	0.0466193	3.66568	9.07536e-06	0.000888326	hypervariable
cg03472063	-2.84278	0.00754407	0.944425	0.962247	4.54275	1.7645e-07	2.73793e-05	hypervariable
cg08802838	2.83145	0.00755457	0.0159688	0.0103693	3.93293	2.78314e-06	0.000318764	hypervariable
cg20312457	-2.83804	0.00757864	0.85436	0.880374	4.36581	3.95753e-07	5.6441e-05	hypervariable
cg07747923	-2.83995	0.00758669	0.975776	0.981767	4.50562	2.09137e-07	3.19042e-05	hypervariable
cg03476851	-2.84887	0.00760105	0.920895	0.951485	5.18871	8.89909e-09	1.84268e-06	hypervariable
cg03004986	-2.83593	0.0076254	0.967924	0.978782	4.38489	3.62829e-07	5.23341e-05	hypervariable
cg00728507	-2.84998	0.00764688	0.945808	0.976897	5.50322	2.04428e-09	4.90652e-07	hypervariable
cg11806442	2.84297	0.00765185	0.0271373	0.0165367	4.93596	2.88164e-08	5.38517e-06	hypervariable
cg02630278	-2.84615	0.00772418	0.902595	0.933809	5.52449	1.8502e-09	4.50039e-07	hypervariable
cg23709466	-2.82812	0.00773692	0.861143	0.901191	4.26484	6.25918e-07	8.50862e-05	hypervariable
cg05431733	2.81695	0.00774154	0.0368535	0.0229373	3.67929	8.54928e-06	0.000843675	hypervariable
cg09283120	-2.83369	0.00777366	0.925917	0.951911	4.72601	7.60352e-08	1.28583e-05	hypervariable
cg16236672	2.8219	0.00781158	0.0250105	0.0155325	4.12837	1.15936e-06	0.000146954	hypervariable
cg08138685	2.81208	0.00791755	0.0210207	0.0133226	3.88473	3.44921e-06	0.00038544	hypervariable
cg04674519	-2.82092	0.00798087	0.869711	0.926591	4.57507	1.52161e-07	2.40346e-05	hypervariable
cg15548588	2.80757	0.00798155	0.0403343	0.0248703	3.8139	4.72266e-06	0.000506587	hypervariable
cg15335342	-2.81981	0.00799718	0.97153	0.982107	4.55631	1.65822e-07	2.59658e-05	hypervariable
cg02774791	3.03107	0.00801715	0.627306	0.556669	-2.9469	5.52267e-06	0.00057977	hypovariable
cg03564730	-2.80904	0.00802136	0.935503	0.954061	3.99702	2.09042e-06	0.000247603	hypervariable
cg23282852	2.80394	0.00806435	0.0619687	0.0389176	3.83696	4.26403e-06	0.000463941	hypervariable
cg00147850	-2.80379	0.00806901	0.902644	0.92565	3.84085	4.19118e-06	0.000456741	hypervariable
cg05477124	-2.79569	0.00821635	0.877724	0.916938	3.7894	5.26322e-06	0.000555947	hypervariable
cg05840900	-2.79507	0.00822498	0.922357	0.942958	3.77873	5.51735e-06	0.000579409	hypervariable
cg13553000	-2.83174	0.00829319	0.856877	0.955956	8.83459	2.72449e-16	2.96224e-13	hypervariable
cg16932364	-2.7893	0.00839119	0.921322	0.937283	3.89198	3.33981e-06	0.00037437	hypervariable
cg26571684	-2.78557	0.00840751	0.90104	0.931534	3.73335	6.74021e-06	0.000688672	hypervariable
cg10411146	-2.78713	0.00852009	0.879882	0.938376	4.1068	1.27754e-06	0.000160055	hypervariable
cg06633034	-2.77914	0.00856246	0.921123	0.94309	3.77502	5.60868e-06	0.000588197	hypervariable
cg12282007	2.78263	0.00856741	0.0279162	0.0185482	3.97743	2.28181e-06	0.000267979	hypervariable
cg01077566	2.77517	0.00863882	0.0420225	0.0261987	3.75023	6.25712e-06	0.000645855	hypervariable
cg21109192	-2.78553	0.00879223	0.919956	0.937358	4.80576	5.26318e-08	9.23887e-06	hypervariable
cg14423468	-2.7683	0.00891069	0.89514	0.924336	4.04891	1.65689e-06	0.000201827	hypervariable
cg23170976	-2.7604	0.00902027	0.929425	0.95667	3.87825	3.54991e-06	0.000395543	hypervariable
cg21494337	2.76975	0.00910962	0.0231438	0.00920298	4.69658	8.70716e-08	1.44859e-05	hypervariable
cg18133209	2.7601	0.00919589	0.0472582	0.0272053	4.30894	5.1246e-07	7.11643e-05	hypervariable
cg25727008	-2.78104	0.0091962	0.889163	0.942916	6.20941	7.32862e-11	2.41617e-08	hypervariable
cg03256852	-2.73929	0.00945494	0.979302	0.985239	3.74437	6.42071e-06	0.000660491	hypervariable
cg13930177	-2.74486	0.0095317	0.875873	0.918753	4.25578	6.52128e-07	8.81623e-05	hypervariable
cg08347758	-2.7503	0.00955349	0.942385	0.959536	4.67692	9.53169e-08	1.57216e-05	hypervariable
cg06196161	2.73555	0.00963928	0.0283113	0.0179742	3.96832	2.3766e-06	0.000277469	hypervariable
cg10191248	-2.74428	0.00971266	0.901548	0.936141	4.72464	7.65157e-08	1.29218e-05	hypervariable
cg12938223	-2.73714	0.00973374	0.93884	0.963412	4.29945	5.35017e-07	7.41209e-05	hypervariable
cg02767539	2.73708	0.00977719	0.0420491	0.0291768	4.41106	3.22065e-07	4.69214e-05	hypervariable
cg12320306	2.72462	0.00981058	0.0211004	0.0150853	3.746	6.37493e-06	0.000656033	hypervariable
cg22229643	-2.72317	0.00981265	0.937221	0.951324	3.6692	8.93615e-06	0.000876233	hypervariable
cg18705039	2.72147	0.00987641	0.110606	0.074817	3.719	7.18003e-06	0.000727211	hypervariable
cg04320095	-2.73238	0.00989073	0.941736	0.963543	4.40828	3.26162e-07	4.74622e-05	hypervariable
cg13315166	-2.72945	0.00993604	0.841644	0.880923	4.33709	4.50962e-07	6.34324e-05	hypervariable
cg26402660	-2.72836	0.00997812	0.948159	0.963524	4.37695	3.76186e-07	5.40135e-05	hypervariable
cg21841803	-2.71621	0.0100218	0.911508	0.93566	3.75089	6.23879e-06	0.000644286	hypervariable
cg06898306	-2.72363	0.0100609	0.91708	0.942307	4.28625	5.68024e-07	7.80611e-05	hypervariable
cg18317367	-2.7297	0.0100902	0.967069	0.979287	4.7907	5.64211e-08	9.83043e-06	hypervariable
cg17453731	-2.71476	0.0101441	0.966595	0.974923	3.94748	2.60825e-06	0.000301297	hypervariable
cg18145080	2.73024	0.0101731	0.0426675	0.0313552	5.10903	1.28988e-08	2.59151e-06	hypervariable
cg20166240	-2.70899	0.010281	0.938213	0.95821	3.92449	2.88975e-06	0.000329638	hypervariable
cg24802241	2.71368	0.0102924	0.0132052	0.00808997	4.23698	7.1008e-07	9.52228e-05	hypervariable
cg11302533	2.71193	0.0103135	0.0360986	0.026509	4.17886	9.23337e-07	0.000120181	hypervariable
cg04206724	-2.71638	0.0103577	0.958261	0.973708	4.59014	1.41999e-07	2.25976e-05	hypervariable
cg20342460	-2.7036	0.0103777	0.964148	0.973629	3.82884	4.42035e-06	0.000478664	hypervariable
cg08183066	2.71313	0.0104174	0.0214556	0.0110635	4.52476	1.91606e-07	2.95054e-05	hypervariable
cg25835058	-2.72015	0.0104191	0.765789	0.830598	5.07848	1.48685e-08	2.9478e-06	hypervariable
cg14629524	-2.71409	0.0104415	0.95488	0.970504	4.66112	1.02497e-07	1.67934e-05	hypervariable
cg19571061	2.7116	0.0104591	0.0404689	0.0296892	4.53103	1.86185e-07	2.87448e-05	hypervariable
cg14111048	-2.70027	0.010574	0.885447	0.928556	4.07919	1.44632e-06	0.000178655	hypervariable
cg14802772	-2.90912	0.010574	0.0537043	0.106644	-3.35693	2.75187e-07	4.06696e-05	hypovariable
cg12367065	-2.6896	0.0106843	0.944357	0.959638	3.6937	8.02491e-06	0.000799862	hypervariable
cg00182204	-2.6924	0.0107456	0.927337	0.958186	3.99463	2.11291e-06	0.000250052	hypervariable
cg04916753	-2.6872	0.0107491	0.944529	0.959149	3.69463	7.99227e-06	0.000797144	hypervariable
cg19256236	2.68412	0.0108096	0.176143	0.153126	3.64649	9.87163e-06	0.000956832	hypervariable
cg11563399	-2.89325	0.0108122	0.0348745	0.0694626	-3.16573	1.14849e-06	0.000145696	hypovariable
cg12940040	-2.69657	0.0108215	0.916224	0.941161	4.44658	2.73892e-07	4.04878e-05	hypervariable
cg01911981	-2.68234	0.0109146	0.942994	0.957892	3.76949	5.74727e-06	0.000600581	hypervariable
cg06707197	-2.71596	0.0109671	0.877616	0.955695	8.48017	1.47981e-15	1.41848e-12	hypervariable
cg21085921	-2.68643	0.0109934	0.909095	0.938379	4.19691	8.5109e-07	0.000111961	hypervariable
cg05407582	-2.67957	0.0110164	0.939207	0.952436	3.82677	4.46108e-06	0.000481993	hypervariable
cg24094675	2.67816	0.0111053	0.0965111	0.074967	3.93666	2.73717e-06	0.000314143	hypervariable
cg22736956	-2.67296	0.011132	0.895372	0.920227	3.68396	8.37556e-06	0.000829058	hypervariable
cg02346447	-2.87495	0.0111935	0.0228	0.0474624	-3.11331	1.68386e-06	0.000204466	hypovariable
cg03462877	2.68103	0.0113114	0.015939	0.00977343	4.62566	1.20641e-07	1.94604e-05	hypervariable
cg27603467	2.68047	0.0113768	0.0382723	0.0170746	4.7641	6.37901e-08	1.09562e-05	hypervariable
cg02815053	2.66402	0.011457	0.0506257	0.042441	3.84253	4.16006e-06	0.000454074	hypervariable
cg00715163	-2.67175	0.0115057	0.887206	0.909986	4.45506	2.63492e-07	3.91386e-05	hypervariable
cg22566458	2.66308	0.011566	0.0253198	0.0166034	4.02048	1.88211e-06	0.000225645	hypervariable
cg23162805	2.6682	0.011634	0.0162226	0.0104904	4.52581	1.90682e-07	2.93727e-05	hypervariable
cg25759366	-2.65522	0.011643	0.965517	0.976599	3.70343	7.68893e-06	0.000770762	hypervariable
cg11876390	-2.66658	0.0116608	0.92222	0.937996	4.47619	2.39252e-07	3.60867e-05	hypervariable
cg19434795	-2.6539	0.0116809	0.910908	0.934124	3.70319	7.69704e-06	0.000771329	hypervariable
cg08178991	-2.66771	0.0117142	0.929264	0.948015	4.70146	8.51351e-08	1.42136e-05	hypervariable
cg15093695	-2.65306	0.0117298	0.910595	0.937602	3.75412	6.15061e-06	0.000636461	hypervariable
cg24117376	2.67548	0.0117431	0.0344579	0.0201123	5.52845	1.81609e-09	4.42091e-07	hypervariable
cg03923277	2.86245	0.0117449	0.425551	0.346559	-3.56629	5.44847e-08	9.52271e-06	hypovariable
cg21064641	2.6729	0.0117738	0.0420359	0.0251564	5.36117	3.97682e-09	8.91549e-07	hypervariable
cg22734086	2.67204	0.0119589	0.0647424	0.0366919	6.08536	1.3177e-10	4.07693e-08	hypervariable
cg07052524	-2.64878	0.0119698	0.88918	0.907853	3.99707	2.08997e-06	0.000247603	hypervariable
cg11398309	-2.68014	0.011973	0.886015	0.969544	9.26068	3.56168e-17	4.4459e-14	hypervariable
cg23811153	-2.64361	0.0120177	0.924214	0.946453	3.77586	5.5878e-06	0.000586158	hypervariable
cg25627242	-2.64792	0.0120225	0.910288	0.935022	4.05599	1.6051e-06	0.000196179	hypervariable
cg05222604	-2.65191	0.0120337	0.87905	0.910443	4.3479	4.29341e-07	6.07527e-05	hypervariable
cg02133031	-2.64906	0.0120482	0.947797	0.967711	4.18749	8.88082e-07	0.000116206	hypervariable
cg12440829	-2.64144	0.0120899	0.923035	0.946176	3.7916	5.21236e-06	0.000551141	hypervariable
cg00136173	-2.64576	0.012108	0.894035	0.920582	4.10263	1.3017e-06	0.000162849	hypervariable
cg21370317	2.66075	0.0121264	0.0242184	0.0101892	5.36608	3.8864e-09	8.74464e-07	hypervariable
cg06672008	-2.64078	0.0121367	0.935333	0.956806	3.84798	4.0606e-06	0.000444519	hypervariable
cg12715547	2.83816	0.0122073	0.478684	0.377013	-3.32848	3.41472e-07	4.95261e-05	hypovariable
cg01884912	-2.64339	0.0122259	0.900227	0.930369	4.20721	8.12376e-07	0.000107439	hypervariable
cg19441524	-2.63341	0.0124136	0.979575	0.98797	3.96124	2.45292e-06	0.00028519	hypervariable
cg24885964	-2.62763	0.0124513	0.95444	0.965484	3.67675	8.64513e-06	0.000851087	hypervariable
cg15277914	2.82347	0.012577	0.495803	0.387186	-3.32552	3.49184e-07	5.05493e-05	hypovariable
cg05834228	2.63065	0.012595	0.0534197	0.0401094	4.16813	9.69178e-07	0.000125299	hypervariable
cg24634746	-2.63462	0.0126502	0.93032	0.954489	4.58208	1.47352e-07	2.3365e-05	hypervariable
cg18864358	-2.63423	0.0127526	0.979026	0.988586	4.82028	4.92171e-08	8.73098e-06	hypervariable
cg23128715	-2.63046	0.0128068	0.862618	0.919245	4.65361	1.06099e-07	1.73098e-05	hypervariable
cg02956042	-2.61775	0.0128481	0.869932	0.901543	3.85635	3.91256e-06	0.000430342	hypervariable
cg24319381	2.61691	0.0129002	0.0563063	0.043658	3.9079	3.11135e-06	0.000351967	hypervariable
cg25887789	-2.60774	0.0130585	0.785297	0.847732	3.6422	1.00588e-05	0.000973596	hypervariable
cg12088497	-2.62116	0.0130672	0.888492	0.930868	4.57393	1.52963e-07	2.41426e-05	hypervariable
cg07504457	-2.61058	0.0130798	0.645624	0.744562	3.8638	3.78527e-06	0.000417984	hypervariable
cg06250364	-2.61589	0.0131678	0.929649	0.955652	4.41382	3.18039e-07	4.64118e-05	hypervariable
cg13320014	-2.6097	0.0132119	0.964922	0.972461	4.07557	1.47009e-06	0.000181226	hypervariable
cg03870270	2.62024	0.013219	0.0273736	0.0158232	4.89593	3.46874e-08	6.37777e-06	hypervariable
cg00198703	-2.61609	0.0132391	0.949255	0.970006	4.59913	1.36267e-07	2.17755e-05	hypervariable
cg18162743	2.60381	0.0133358	0.0377948	0.0235585	3.93839	2.71616e-06	0.000311931	hypervariable
cg02756922	-2.60988	0.0133437	0.932687	0.951481	4.37392	3.81421e-07	5.46249e-05	hypervariable
cg14830740	-2.60601	0.0133533	0.928504	0.93573	4.12102	1.19834e-06	0.000151148	hypervariable
cg18511128	-2.59889	0.0133945	0.940751	0.953053	3.73695	6.63418e-06	0.000678966	hypervariable
cg11072794	-2.59995	0.0134507	0.567223	0.648648	3.91555	3.0072e-06	0.000341189	hypervariable
cg00874691	-2.61252	0.0134656	0.818661	0.875854	4.89035	3.55943e-08	6.51919e-06	hypervariable
cg26738034	-2.60809	0.0134668	0.921014	0.94609	4.52436	1.91954e-07	2.95344e-05	hypervariable
cg24489571	2.59711	0.0135084	0.0305517	0.0219336	3.84482	4.11804e-06	0.000449807	hypervariable
cg09000804	-2.6063	0.0135614	0.931957	0.957026	4.61169	1.2863e-07	2.06625e-05	hypervariable
cg19376807	-2.59733	0.0135812	0.931194	0.94922	4.00409	2.02536e-06	0.000240941	hypervariable
cg16317961	2.59001	0.0137494	0.21778	0.183704	3.85377	3.95764e-06	0.000434291	hypervariable
cg26721439	2.59165	0.0137905	0.0209416	0.0144701	4.04408	1.69319e-06	0.000205235	hypervariable
cg06019170	2.58306	0.0138948	0.0331381	0.0233272	3.68221	8.44035e-06	0.000834412	hypervariable
cg07717934	-2.58408	0.0139033	0.952273	0.965921	3.76464	5.87161e-06	0.000611912	hypervariable
cg05554457	2.58876	0.0140025	0.0268924	0.0152727	4.28297	5.76544e-07	7.9073e-05	hypervariable
cg11089029	2.57721	0.0140828	0.00929777	0.00485513	3.65971	9.31578e-06	0.000909689	hypervariable
cg20613160	-2.58037	0.0141048	0.924881	0.93772	3.90889	3.09776e-06	0.000350558	hypervariable
cg22802687	-2.59128	0.0141182	0.914597	0.954405	4.75069	6.78598e-08	1.15744e-05	hypervariable
cg08587349	-2.58905	0.0141834	0.93843	0.960343	4.7239	7.67781e-08	1.29555e-05	hypervariable
cg04985144	-2.58009	0.0142012	0.876877	0.909223	4.08006	1.4407e-06	0.000178139	hypervariable
cg15097451	-2.58601	0.0142613	0.94312	0.95854	4.65897	1.03519e-07	1.69428e-05	hypervariable
cg14887417	-2.57058	0.0143369	0.914715	0.931372	3.70525	7.62747e-06	0.000766223	hypervariable
cg02977935	-2.59172	0.014369	0.970338	0.984872	5.56126	1.55692e-09	3.8556e-07	hypervariable
cg18756953	-2.56986	0.0144259	0.906623	0.929673	3.82479	4.5004e-06	0.000485708	hypervariable
cg20020490	-2.57261	0.0144445	0.888226	0.926939	4.047	1.67113e-06	0.000203201	hypervariable
cg03703733	-2.56975	0.0145685	0.934605	0.954441	4.09421	1.35198e-06	0.000168284	hypervariable
cg22796115	2.73805	0.0146287	0.76672	0.6956	-2.87783	8.92805e-06	0.000875717	hypovariable
cg05687714	-2.56826	0.0146459	0.911814	0.94212	4.14353	1.08281e-06	0.000138191	hypervariable
cg02022284	2.5621	0.0146584	0.0950862	0.0731536	3.74604	6.3738e-06	0.000656033	hypervariable
cg26112353	2.58127	0.0147744	0.0235315	0.0162006	5.72943	7.06268e-10	1.86698e-07	hypervariable
cg11607927	2.56049	0.0148526	0.0247754	0.0197009	4.00468	2.01999e-06	0.000240396	hypervariable
cg12380441	2.74067	0.014862	0.457425	0.360643	-3.29138	4.51654e-07	6.35011e-05	hypovariable
cg16057371	-2.55335	0.014986	0.954798	0.967072	3.76955	5.74581e-06	0.000600531	hypervariable
cg04998589	-2.55937	0.0150514	0.910018	0.928097	4.32252	4.81819e-07	6.7281e-05	hypervariable
cg11189357	-2.55177	0.0150539	0.920515	0.937162	3.78874	5.27871e-06	0.000557487	hypervariable
cg19828062	2.72685	0.015066	0.912451	0.868167	-2.9959	3.90991e-06	0.000430127	hypovariable
cg05289394	2.55607	0.0151509	0.0129278	0.00718746	4.27953	5.856e-07	8.01542e-05	hypervariable
cg06512774	-2.56568	0.0151926	0.910022	0.934737	5.24541	6.83067e-09	1.4525e-06	hypervariable
cg03777614	-2.56768	0.0152872	0.739711	0.832954	5.84883	4.02462e-10	1.11413e-07	hypervariable
cg13432666	-2.5585	0.0153041	0.938477	0.960424	4.82851	4.73811e-08	8.44913e-06	hypervariable
cg00442220	-2.54547	0.0154518	0.972249	0.980501	4.1008	1.31246e-06	0.000164062	hypervariable
cg03167244	-2.56328	0.0154856	0.922055	0.955914	6.02073	1.78831e-10	5.3605e-08	hypervariable
cg12746120	-2.54609	0.0155613	0.953953	0.967027	4.36727	3.93138e-07	5.61201e-05	hypervariable
cg00033304	-2.54134	0.0155637	0.931575	0.958203	4.01987	1.88724e-06	0.000226172	hypervariable
cg14161589	2.53869	0.0156938	0.0325729	0.0226407	4.0775	1.45736e-06	0.000179918	hypervariable
cg11118198	-2.53636	0.0157515	0.916974	0.949449	4.01934	1.89168e-06	0.000226528	hypervariable
cg15679747	-2.53446	0.0157667	0.965262	0.977864	3.91325	3.03814e-06	0.000344508	hypervariable
cg25554755	-2.5423	0.0158026	0.932892	0.954973	4.58244	1.47105e-07	2.33318e-05	hypervariable
cg13673563	-2.53279	0.0159129	0.79612	0.843304	4.06762	1.52347e-06	0.000187094	hypervariable
cg25290696	-2.52987	0.0161562	0.964994	0.974732	4.32357	4.79527e-07	6.70066e-05	hypervariable
cg20534997	2.53674	0.0162935	0.0438664	0.0281846	5.30824	5.09356e-09	1.11788e-06	hypervariable
cg17749261	2.53704	0.0163485	0.0305843	0.0153203	5.52586	1.83837e-09	4.47338e-07	hypervariable
cg27652350	2.51776	0.0163544	0.083126	0.0661355	3.80776	4.85277e-06	0.000518465	hypervariable
cg07702259	2.51316	0.0164706	0.080369	0.0601654	3.69218	8.07871e-06	0.000804071	hypervariable
cg11334499	-2.51641	0.0165696	0.891835	0.916685	4.10201	1.30537e-06	0.000163242	hypervariable
cg20161976	2.51399	0.0166065	0.0583028	0.0410545	3.99245	2.13357e-06	0.000252157	hypervariable
cg11857748	-2.5162	0.0166402	0.896788	0.925146	4.22108	7.63035e-07	0.000101562	hypervariable
cg09418861	-2.5132	0.0166977	0.96365	0.974571	4.10305	1.29928e-06	0.000162579	hypervariable
cg08036493	2.51381	0.0167028	0.0188373	0.012151	4.15813	1.01388e-06	0.000130448	hypervariable
cg18574219	-2.50621	0.0167527	0.943692	0.953798	3.69953	7.82193e-06	0.000781929	hypervariable
cg08706492	2.50738	0.0168603	0.0338177	0.0233444	3.97201	2.33771e-06	0.000273656	hypervariable
cg11547764	-2.51801	0.016941	0.935022	0.95993	5.05519	1.65687e-08	3.25031e-06	hypervariable
cg27404897	-2.50208	0.0169445	0.890292	0.917149	3.74147	6.50347e-06	0.000667476	hypervariable
cg17015803	2.50464	0.0169457	0.0303084	0.0221242	3.92664	2.86216e-06	0.000326886	hypervariable
cg20567060	2.52042	0.0170214	0.0334519	0.0143121	5.59442	1.33243e-09	3.35639e-07	hypervariable
cg07836600	-2.49926	0.0170594	0.91033	0.926889	3.74095	6.51845e-06	0.000668679	hypervariable
cg13040677	-2.50613	0.0170786	0.960031	0.971928	4.28564	5.69594e-07	7.82016e-05	hypervariable
cg17238048	2.67033	0.0171721	0.72298	0.631232	-3.33953	3.14063e-07	4.58969e-05	hypovariable
cg10150686	2.51815	0.0172483	0.035921	0.0164554	6.15083	9.66923e-11	3.07672e-08	hypervariable
cg06043315	2.49983	0.0172979	0.029817	0.022905	4.21122	7.97782e-07	0.000105808	hypervariable
cg11721366	-2.50513	0.017307	0.905166	0.932392	4.67551	9.59371e-08	1.58197e-05	hypervariable
cg14355192	2.49818	0.0173521	0.0837909	0.0659231	4.18517	8.97425e-07	0.000117155	hypervariable
cg22691257	-2.50261	0.017353	0.784794	0.866312	4.54988	1.70785e-07	2.66682e-05	hypervariable
cg07923806	-2.49182	0.0174065	0.924673	0.935611	3.80996	4.80585e-06	0.000514166	hypervariable
cg03810717	-2.48962	0.017445	0.74658	0.808046	3.71842	7.19823e-06	0.000728814	hypervariable
cg08846482	2.48708	0.017504	0.037639	0.0246199	3.63753	1.02663e-05	0.000991185	hypervariable
cg01186906	2.49105	0.0175267	0.0250116	0.0157063	3.96279	2.43594e-06	0.000283483	hypervariable
cg01453441	2.4859	0.0176671	0.0234793	0.0159633	3.83055	4.38696e-06	0.000475467	hypervariable
cg13011184	-2.48611	0.0177089	0.965185	0.976595	3.91827	2.971e-06	0.000337642	hypervariable
cg03126567	-2.49732	0.0177367	0.895145	0.923848	4.92396	3.04637e-08	5.65866e-06	hypervariable
cg14436428	-2.48344	0.0177964	0.951508	0.964212	3.874	3.61757e-06	0.000401918	hypervariable
cg14904946	-2.51115	0.0178033	0.833335	0.936937	8.7898	3.37422e-16	3.58631e-13	hypervariable
cg03813961	-2.49256	0.0178348	0.951409	0.972007	4.68737	9.08421e-08	1.5048e-05	hypervariable
cg18050233	2.6421	0.0178353	0.930444	0.906397	-2.91842	6.73821e-06	0.000688582	hypovariable
cg10654373	-2.49545	0.0178865	0.944978	0.964919	5.10766	1.2981e-08	2.60632e-06	hypervariable
cg05115460	-2.48225	0.0178997	0.947617	0.960642	3.96536	2.40819e-06	0.000280678	hypervariable
cg26905303	-2.47984	0.0179274	0.96563	0.977421	3.83544	4.29279e-06	0.00046641	hypervariable
cg05147886	-2.48835	0.0180109	0.943274	0.958596	4.68285	9.27499e-08	1.53187e-05	hypervariable
cg14617010	-2.48232	0.0180431	0.92281	0.943526	4.22932	7.35109e-07	9.81941e-05	hypervariable
cg25216589	2.49996	0.0180456	0.0201378	0.00913553	6.39493	3.04385e-11	1.09606e-08	hypervariable
cg24365889	-2.48739	0.0180872	0.896269	0.930827	4.76167	6.45102e-08	1.10582e-05	hypervariable
cg14787155	2.48329	0.0181038	0.150602	0.117409	4.42554	3.01484e-07	4.42207e-05	hypervariable
cg04807023	2.47997	0.0181302	0.0199594	0.0113518	4.20352	8.26041e-07	0.000109015	hypervariable
cg13315605	-2.48003	0.0181489	0.934325	0.951273	4.24284	6.91491e-07	9.29732e-05	hypervariable
cg17983814	-2.48957	0.0182177	0.905286	0.936312	5.33901	4.41111e-09	9.81049e-07	hypervariable
cg23155625	-2.47158	0.0182383	0.962734	0.976025	3.75792	6.04838e-06	0.000627304	hypervariable
cg14322063	-2.48409	0.0182429	0.962834	0.977005	4.79462	5.54097e-08	9.6773e-06	hypervariable
cg25215885	2.47879	0.0182764	0.118417	0.0739507	4.38476	3.63044e-07	5.23341e-05	hypervariable
cg24094271	-2.47543	0.0182814	0.956062	0.969375	4.12155	1.19552e-06	0.000150947	hypervariable
cg23173687	-2.48438	0.0182992	0.940111	0.95967	4.95875	2.59268e-08	4.89873e-06	hypervariable
cg14673315	-2.482	0.0183173	0.954927	0.972839	4.75926	6.52297e-08	1.11722e-05	hypervariable
cg05197032	2.46871	0.0183592	0.0296084	0.02076	3.75068	6.24455e-06	0.000644773	hypervariable
cg24435013	-2.46732	0.0183922	0.918893	0.938186	3.7041	7.66646e-06	0.000768885	hypervariable
cg24348766	-2.47545	0.0183924	0.901947	0.937359	4.32863	4.6863e-07	6.56628e-05	hypervariable
cg14581989	-2.47196	0.0184408	0.911031	0.939748	4.13669	1.11674e-06	0.000142049	hypervariable
cg11590902	2.63843	0.0184504	0.769089	0.677841	-3.54062	6.66473e-08	1.13928e-05	hypovariable
cg18155840	2.4736	0.0184562	0.0182625	0.0116503	4.29649	5.42241e-07	7.49867e-05	hypervariable
cg22358706	-2.47997	0.018472	0.899756	0.960615	4.91548	3.16842e-08	5.85751e-06	hypervariable
cg01877318	2.47704	0.0185188	0.0349198	0.0181136	4.72975	7.47351e-08	1.26489e-05	hypervariable
cg27543291	2.48403	0.0185214	0.0447175	0.0278305	5.54414	1.68723e-09	4.13998e-07	hypervariable
cg25832927	-2.46754	0.0185689	0.905161	0.92812	4.01965	1.88909e-06	0.000226305	hypervariable
cg18245460	2.475	0.0185877	0.0213881	0.0117406	4.68452	9.20383e-08	1.52094e-05	hypervariable
cg21574649	2.46239	0.0186016	0.0181761	0.0145784	3.6909	8.1243e-06	0.000807564	hypervariable
cg14415390	-2.45988	0.018699	0.968969	0.979071	3.6674	9.0069e-06	0.000882045	hypervariable
cg05959459	2.46601	0.0188903	0.029785	0.0210054	4.48895	2.25702e-07	3.42444e-05	hypervariable
cg00735845	-2.45825	0.0191381	0.913067	0.935046	4.29717	5.40588e-07	7.48086e-05	hypervariable
cg24882829	-2.45005	0.019143	0.966149	0.976663	3.66838	8.96849e-06	0.000878844	hypervariable
cg19437868	2.4657	0.0192236	0.0219397	0.0123849	5.22684	7.44918e-09	1.56724e-06	hypervariable
cg25683575	-2.46589	0.0192307	0.919566	0.951193	5.27011	6.0868e-09	1.31017e-06	hypervariable
cg01835506	2.4731	0.0192431	0.0181714	0.0106929	6.59493	1.1787e-11	4.69491e-09	hypervariable
cg03031660	2.44475	0.0193726	0.0263961	0.0189834	3.64719	9.84137e-06	0.000954049	hypervariable
cg02159489	2.47112	0.0194122	0.195013	0.0667125	7.1688	7.69818e-13	4.03413e-10	hypervariable
cg18713564	-2.45138	0.0194666	0.91293	0.945402	4.32708	4.71941e-07	6.60966e-05	hypervariable
cg07202981	-2.62079	0.0195247	0.0262934	0.0551448	-4.32132	1.06279e-10	3.35573e-08	hypovariable
cg17461680	-2.43906	0.0197695	0.930539	0.945963	3.86293	3.79991e-06	0.000419224	hypervariable
cg20114154	2.59283	0.0198211	0.749988	0.684557	-3.03792	2.89917e-06	0.000330455	hypovariable
cg12683068	-2.45287	0.0198825	0.951341	0.971828	5.44098	2.73682e-09	6.35075e-07	hypervariable
cg01578939	-2.43418	0.0199104	0.947782	0.96407	3.71986	7.15295e-06	0.000724999	hypervariable
cg03410359	2.44296	0.0199806	0.0254281	0.0175064	4.56505	1.59318e-07	2.50527e-05	hypervariable
cg13310895	-2.43845	0.0199892	0.583294	0.613175	4.18615	8.93453e-07	0.000116764	hypervariable
cg02066144	-2.43915	0.0199984	0.887944	0.914343	4.26132	6.35988e-07	8.63025e-05	hypervariable
cg02054572	-2.43604	0.020097	0.875091	0.919578	4.17624	9.3435e-07	0.00012146	hypervariable
cg01553700	-2.44197	0.0201885	0.910882	0.946597	4.91066	3.23999e-08	5.98757e-06	hypervariable
cg22482155	2.4281	0.0203006	0.0184008	0.0130893	3.88279	3.47913e-06	0.000388501	hypervariable
cg02797201	-2.42831	0.0203452	0.967118	0.97594	3.97245	2.33309e-06	0.000273219	hypervariable
cg13684211	2.59471	0.020413	0.829594	0.741869	-4.00724	1.5243e-09	3.78547e-07	hypovariable
cg24601835	-2.42791	0.0204223	0.937411	0.955253	4.06938	1.51152e-06	0.000185887	hypervariable
cg21824239	2.44154	0.020435	0.0271241	0.0110443	5.5099	1.98126e-09	4.77577e-07	hypervariable
cg03132551	-2.42204	0.0205592	0.922859	0.942068	3.82865	4.42406e-06	0.000478981	hypervariable
cg15887690	-2.42275	0.0205778	0.941872	0.957642	3.91476	3.01775e-06	0.000342322	hypervariable
cg05231366	2.42452	0.020709	0.044255	0.0312045	4.28177	5.79678e-07	7.9432e-05	hypervariable
cg15401952	2.41905	0.0208093	0.0751222	0.0534631	3.99857	2.07597e-06	0.000246248	hypervariable
cg06350220	-2.42331	0.0208998	0.901058	0.929036	4.5267	1.89906e-07	2.92826e-05	hypervariable
cg10341207	-2.41093	0.0210819	0.932713	0.94784	3.7935	5.16866e-06	0.000547002	hypervariable
cg20897192	-2.41859	0.0211488	0.90493	0.927061	4.56021	1.62892e-07	2.5559e-05	hypervariable
cg26735071	-2.40933	0.0211617	0.869608	0.890596	3.79399	5.1575e-06	0.000546092	hypervariable
cg24255125	2.41942	0.021173	0.096776	0.0734733	4.69051	8.95367e-08	1.48518e-05	hypervariable
cg03158949	2.55667	0.0212836	0.783894	0.715322	-2.99886	3.8286e-06	0.000422239	hypovariable
cg03446012	2.40736	0.0213517	0.0403006	0.023579	3.93957	2.70186e-06	0.000310902	hypervariable
cg07825336	-2.41615	0.0213662	0.909522	0.935813	4.75566	6.63222e-08	1.13467e-05	hypervariable
cg06433904	-2.40931	0.021401	0.953221	0.966852	4.18186	9.10946e-07	0.000118693	hypervariable
cg10117405	-2.41212	0.021426	0.96597	0.977209	4.47645	2.3897e-07	3.6053e-05	hypervariable
cg27512931	-2.40424	0.0214279	0.924206	0.952996	3.81156	4.77185e-06	0.000511239	hypervariable
cg16777493	-2.41631	0.021633	0.928732	0.949509	5.4241	2.96201e-09	6.8193e-07	hypervariable
cg08769918	2.54821	0.0216343	0.813077	0.749459	-2.98307	4.28138e-06	0.000465417	hypovariable
cg22022181	-2.40245	0.0216662	0.973348	0.981534	4.0478	1.66521e-06	0.000202641	hypervariable
cg26601166	2.42192	0.021701	0.0468736	0.0152899	6.90272	2.73073e-12	1.2789e-09	hypervariable
cg12648147	-2.40664	0.0217757	0.902176	0.926429	4.61961	1.24039e-07	1.99771e-05	hypervariable
cg23198038	-2.40164	0.0218223	0.949198	0.967703	4.23962	7.01644e-07	9.41531e-05	hypervariable
cg08861541	-2.40467	0.0220297	0.92918	0.947787	4.94248	2.79591e-08	5.24408e-06	hypervariable
cg17829163	-2.40014	0.0221445	0.933979	0.953716	4.694	8.81106e-08	1.46426e-05	hypervariable
cg14413680	-2.41548	0.0221973	0.881493	0.962091	9.21356	4.46039e-17	5.43542e-14	hypervariable
cg21696208	2.39006	0.0223477	0.0473492	0.0305689	4.12123	1.19725e-06	0.000151071	hypervariable
cg02437464	2.53158	0.0223539	0.814399	0.7425	-2.96605	4.82726e-06	0.000516187	hypovariable
cg16282361	-2.39324	0.0223793	0.927954	0.93782	4.46152	2.55837e-07	3.81395e-05	hypervariable
cg16187804	2.38411	0.0223949	0.0573469	0.047091	3.70619	7.5962e-06	0.000763706	hypervariable
cg15914282	-2.39704	0.0224183	0.918826	0.938674	4.93449	2.90137e-08	5.41382e-06	hypervariable
cg07925738	-2.39536	0.022432	0.883885	0.930672	4.77707	6.0086e-08	1.04071e-05	hypervariable
cg05426069	-2.39538	0.0225499	0.935482	0.958907	5.03807	1.7941e-08	3.49612e-06	hypervariable
cg21888923	-2.38596	0.0225548	0.900512	0.930055	4.10833	1.26876e-06	0.000159084	hypervariable
cg05495798	-2.39034	0.0226373	0.944368	0.964385	4.66327	1.0149e-07	1.6655e-05	hypervariable
cg10409297	-2.38371	0.0226468	0.918509	0.943011	4.06586	1.53554e-06	0.000188426	hypervariable
cg11686365	-2.4053	0.0227064	0.896058	0.970548	8.90655	1.9322e-16	2.16193e-13	hypervariable
cg26542283	2.394	0.0227098	0.0228929	0.00995996	5.25257	6.60636e-09	1.41016e-06	hypervariable
cg02355703	-2.3812	0.0227574	0.882656	0.912256	4.03041	1.80018e-06	0.000216879	hypervariable
cg12214614	-2.39179	0.0228044	0.93778	0.957332	5.19917	8.47546e-09	1.76029e-06	hypervariable
cg16470407	-2.38343	0.0228316	0.933908	0.948584	4.35011	4.2504e-07	6.02239e-05	hypervariable
cg07766672	2.39992	0.0228557	0.0601897	0.0428968	7.16833	7.71568e-13	4.03756e-10	hypervariable
cg14864276	-2.39503	0.0228668	0.952112	0.968817	5.89352	3.26e-10	9.2111e-08	hypervariable
cg12044898	-2.38584	0.0228784	0.923701	0.951073	4.67164	9.76584e-08	1.60819e-05	hypervariable
cg13468754	-2.39452	0.0229116	0.92124	0.95749	5.96067	2.37468e-10	6.9226e-08	hypervariable
cg17685099	-2.37933	0.0229235	0.950313	0.966477	4.1376	1.11213e-06	0.000141521	hypervariable
cg04753475	-2.38648	0.0229474	0.879244	0.91729	4.88306	3.68157e-08	6.72288e-06	hypervariable
cg02173298	-2.37965	0.0232239	0.899045	0.938381	4.70268	8.46609e-08	1.41576e-05	hypervariable
cg15017149	-2.36674	0.0233	0.754863	0.801914	3.67102	8.86519e-06	0.000869829	hypervariable
cg19736098	2.53233	0.0233814	0.612824	0.500405	-4.64811	6.11921e-12	2.60603e-09	hypovariable
cg09423221	-2.38461	0.0234678	0.958622	0.979635	6.08276	1.334e-10	4.11665e-08	hypervariable
cg19205926	-2.3684	0.0235051	0.894903	0.924672	4.12482	1.17805e-06	0.000149037	hypervariable
cg11988128	-2.36748	0.0235365	0.953154	0.965153	4.0949	1.34779e-06	0.000167864	hypervariable
cg23501836	-2.38516	0.0236632	0.855688	0.926058	7.39943	2.56627e-13	1.51706e-10	hypervariable
cg03607220	-2.36677	0.0236746	0.761732	0.858874	4.25713	6.48164e-07	8.77585e-05	hypervariable
cg12682432	-2.37046	0.0237245	0.848651	0.908556	4.71019	8.17828e-08	1.3721e-05	hypervariable
cg25294785	2.37925	0.0237483	0.0238275	0.012278	6.04956	1.56061e-10	4.74031e-08	hypervariable
cg15644756	-2.37757	0.0239339	0.928803	0.947494	6.46725	2.16023e-11	8.11592e-09	hypervariable
cg14683065	2.35222	0.024081	0.0649056	0.0370352	3.64009	1.01522e-05	0.000981552	hypervariable
cg02657889	-2.35586	0.0241806	0.916607	0.932606	4.09752	1.33198e-06	0.000166165	hypervariable
cg07124440	-2.35355	0.0243381	0.956876	0.971269	4.14172	1.09171e-06	0.000139239	hypervariable
cg00574563	2.35021	0.024395	0.0922782	0.0718316	3.93732	2.72914e-06	0.000313279	hypervariable
cg21998325	2.35995	0.0243967	0.0385816	0.0286038	4.89522	3.48019e-08	6.39117e-06	hypervariable
cg07748963	2.35959	0.0245047	0.0981043	0.0455246	5.08864	1.41825e-08	2.82361e-06	hypervariable
cg17107133	-2.35894	0.0245082	0.882223	0.918141	5.01343	2.01164e-08	3.87707e-06	hypervariable
cg05475564	-2.35922	0.0245158	0.924115	0.946052	5.06589	1.57652e-08	3.10954e-06	hypervariable
cg10133091	-2.35915	0.0245389	0.915236	0.949994	5.1097	1.28582e-08	2.58421e-06	hypervariable
cg18647927	2.3497	0.0245413	0.0297856	0.0229006	4.11923	1.20803e-06	0.0001522	hypervariable
cg27413183	-2.35353	0.0246602	0.970531	0.979385	4.69806	8.64792e-08	1.44029e-05	hypervariable
cg27446485	2.36114	0.024707	0.0144985	0.00629797	5.90122	3.14362e-10	8.93561e-08	hypervariable
cg05607801	-2.34064	0.024801	0.906496	0.921578	3.73009	6.83769e-06	0.000697748	hypervariable
cg16140714	-2.34398	0.0249644	0.851964	0.882	4.2735	6.01839e-07	8.2176e-05	hypervariable
cg08696750	-2.34606	0.0249854	0.875822	0.907958	4.51345	2.01782e-07	3.09047e-05	hypervariable
cg13932370	-2.33877	0.0250243	0.930638	0.949003	3.90017	3.22023e-06	0.000362684	hypervariable
cg24994360	2.47108	0.0251278	0.761067	0.730896	-2.86385	9.83001e-06	0.000953248	hypovariable
cg12415318	-2.34035	0.0253116	0.804305	0.827865	4.50676	2.08051e-07	3.17542e-05	hypervariable
cg02434357	2.33065	0.0253367	0.0191883	0.0131074	3.66534	9.08856e-06	0.000889194	hypervariable
cg13984913	-2.34029	0.0253382	0.951348	0.965548	4.5478	1.72417e-07	2.68686e-05	hypervariable
cg05709091	-2.35272	0.0254222	0.91176	0.975482	7.05846	1.30168e-12	6.50199e-10	hypervariable
cg26308113	2.33259	0.0254292	0.043687	0.0243156	3.96717	2.38883e-06	0.000278791	hypervariable
cg22055815	2.35161	0.0254664	0.0226506	0.00850085	6.92673	2.43601e-12	1.15316e-09	hypervariable
cg05604158	2.46991	0.0254886	0.798198	0.718496	-3.16081	1.19066e-06	0.000150426	hypovariable
cg01622388	-2.33683	0.0255174	0.93741	0.954257	4.50802	2.06853e-07	3.15948e-05	hypervariable
cg24408001	-2.33502	0.0256458	0.948837	0.963958	4.54767	1.72518e-07	2.68775e-05	hypervariable
cg02852544	2.34443	0.0257425	0.0334281	0.0170982	6.20908	7.34019e-11	2.41815e-08	hypervariable
cg12481893	-2.34271	0.0258419	0.951839	0.981644	6.2037	7.52939e-11	2.47253e-08	hypervariable
cg13473062	-2.34445	0.0259741	0.872912	0.934182	7.68831	6.47518e-14	4.32188e-11	hypervariable
cg22910540	2.47521	0.0260758	0.820407	0.735138	-4.4726	2.86249e-11	1.0356e-08	hypovariable
cg09632136	-2.31896	0.026326	0.932043	0.946723	4.09511	1.34647e-06	0.000167734	hypervariable
cg21097354	-2.32335	0.0263703	0.970543	0.980056	4.60237	1.34255e-07	2.14742e-05	hypervariable
cg11562309	2.47009	0.0265062	0.453102	0.379115	-4.92763	5.0309e-13	2.76042e-10	hypovariable
cg21250144	2.47199	0.026564	0.900708	0.804489	-5.51999	2.20467e-15	2.03714e-12	hypovariable
cg25594623	2.44322	0.026566	0.823828	0.782	-2.86125	1.00078e-05	0.00096957	hypovariable
cg15101902	-2.31666	0.0265851	0.945014	0.959318	4.28148	5.80453e-07	7.95205e-05	hypervariable
cg10231096	-2.32046	0.0266145	0.916742	0.938722	4.73098	7.43126e-08	1.25878e-05	hypervariable
cg12824195	-2.30926	0.0266227	0.901404	0.921116	3.66816	8.97721e-06	0.000879346	hypervariable
cg04012857	-2.33201	0.0267304	0.842652	0.932615	7.91506	2.19551e-14	1.6377e-11	hypervariable
cg10654272	2.45613	0.0268528	0.784101	0.689679	-4.04322	1.12855e-09	2.88895e-07	hypovariable
cg23533198	2.30948	0.026857	0.0782034	0.0616023	4.02362	1.85581e-06	0.000222839	hypervariable
cg05356511	2.44603	0.0268731	0.734107	0.674669	-3.31939	3.65738e-07	5.26854e-05	hypovariable
cg04445730	-2.31205	0.026913	0.930522	0.9498	4.35594	4.13927e-07	5.8815e-05	hypervariable
cg21508457	-2.30488	0.0269189	0.950493	0.962011	3.70427	7.66049e-06	0.000768537	hypervariable
cg02350790	-2.30891	0.0269457	0.863716	0.89489	4.10398	1.29382e-06	0.000161962	hypervariable
cg24903633	-2.31197	0.0270674	0.902284	0.922341	4.61064	1.29251e-07	2.07406e-05	hypervariable
cg00329101	-2.30147	0.0271318	0.933823	0.95328	3.70567	7.61349e-06	0.000765165	hypervariable
cg12518898	2.31192	0.0271543	0.0422931	0.0259058	4.76476	6.3596e-08	1.09303e-05	hypervariable
cg08401703	-2.31222	0.0272209	0.918894	0.943098	4.9325	2.92816e-08	5.45719e-06	hypervariable
cg21108215	-2.3055	0.0272462	0.934861	0.953942	4.24064	6.98407e-07	9.38005e-05	hypervariable
cg10884975	2.30546	0.0272512	0.0653355	0.0550615	4.24459	6.86037e-07	9.23609e-05	hypervariable
cg00935307	2.3222	0.0272592	0.0176328	0.00700383	7.28119	4.50757e-13	2.51034e-10	hypervariable
cg21095673	-2.31335	0.0272852	0.941984	0.958199	5.22593	7.48074e-09	1.57269e-06	hypervariable
cg04321711	-2.32162	0.0273585	0.862153	0.925632	7.89929	2.36704e-14	1.7529e-11	hypervariable
cg13847898	-2.30423	0.0273733	0.916169	0.948403	4.31668	4.94779e-07	6.89343e-05	hypervariable
cg22877411	-2.29718	0.0273765	0.908099	0.929546	3.67175	8.83675e-06	0.000867869	hypervariable
cg17847074	-2.31036	0.0274168	0.945272	0.966688	5.10404	1.32018e-08	2.64721e-06	hypervariable
cg07360150	-2.30232	0.027423	0.958024	0.97153	4.20717	8.12522e-07	0.000107439	hypervariable
cg06412045	2.29606	0.0274654	0.287394	0.231661	3.69756	7.8899e-06	0.000787955	hypervariable
cg21859762	-2.30949	0.0275685	0.932754	0.959018	5.33239	4.54974e-09	1.00896e-06	hypervariable
cg03265267	2.3099	0.0277924	0.0269892	0.0166094	6.08177	1.34026e-10	4.12599e-08	hypervariable
cg19385479	-2.28861	0.0279055	0.781561	0.872252	3.65055	9.69754e-06	0.00094227	hypervariable
cg09906430	2.29887	0.0279373	0.0197387	0.0140892	4.70374	8.42469e-08	1.41021e-05	hypervariable
cg18484110	-2.29838	0.0280194	0.918357	0.950645	4.79845	5.44373e-08	9.51796e-06	hypervariable
cg08335129	-2.29203	0.0280288	0.94529	0.959009	4.13866	1.10684e-06	0.000140965	hypervariable
cg25782445	2.42484	0.0280327	0.217909	0.176252	-3.32997	3.3763e-07	4.89927e-05	hypovariable
cg09105249	-2.28636	0.0281277	0.94687	0.963767	3.75812	6.04306e-06	0.000627125	hypervariable
cg22881750	-2.4259	0.0281705	0.0271025	0.0472072	-3.56806	5.37301e-08	9.40418e-06	hypovariable
cg10164186	-2.30582	0.028176	0.924426	0.967431	6.64295	9.3841e-12	3.82951e-09	hypervariable
cg07037964	-2.30505	0.0282679	0.879756	0.935288	6.88656	2.94882e-12	1.36751e-09	hypervariable
cg04380795	-2.29898	0.0282888	0.947515	0.962877	5.48136	2.26493e-09	5.36085e-07	hypervariable
cg04443016	-2.29246	0.0282916	0.950478	0.966568	4.60611	1.31967e-07	2.11379e-05	hypervariable
cg14859317	-2.29165	0.0283201	0.976306	0.984253	4.56502	1.59339e-07	2.50527e-05	hypervariable
cg27508960	-2.29372	0.0283863	0.878246	0.911836	4.93496	2.89509e-08	5.40695e-06	hypervariable
cg06293872	-2.29164	0.0284605	0.910826	0.930861	4.81843	4.96409e-08	8.78338e-06	hypervariable
cg01328499	-2.27969	0.0287762	0.93445	0.962601	4.06357	1.55143e-06	0.000190111	hypervariable
cg20817853	2.28075	0.0288504	0.0313141	0.02228	4.27847	5.88413e-07	8.05214e-05	hypervariable
cg11584041	2.27478	0.0289868	0.0341408	0.0247949	3.90311	3.17841e-06	0.000358721	hypervariable
cg08140274	-2.27431	0.0290225	0.93258	0.95603	3.90956	3.08853e-06	0.000349771	hypervariable
cg11537121	-2.27253	0.0290644	0.946972	0.957452	3.80337	4.94798e-06	0.000527263	hypervariable
cg01927730	-2.27179	0.0290685	0.898011	0.913462	3.74238	6.47745e-06	0.000665138	hypervariable
cg09777775	2.27702	0.0290738	0.0920442	0.0629688	4.24517	6.84213e-07	9.21758e-05	hypervariable
cg18848528	-2.27204	0.0290794	0.914418	0.938891	3.77971	5.49357e-06	0.000577236	hypervariable
cg14139947	-2.28941	0.0291119	0.941567	0.978608	6.13182	1.05787e-10	3.34536e-08	hypervariable
cg11043450	2.27611	0.0291319	0.0315138	0.0233733	4.2416	6.95361e-07	9.34526e-05	hypervariable
cg20426866	2.28801	0.0292244	0.0847041	0.0447555	6.21388	7.17527e-11	2.37271e-08	hypervariable
cg16474176	-2.26855	0.0292431	0.850607	0.888319	3.68584	8.30668e-06	0.000823167	hypervariable
cg25587181	2.28903	0.0293528	0.0425042	0.0200338	7.26304	4.91457e-13	2.70276e-10	hypervariable
cg18779500	-2.27707	0.0293852	0.892694	0.92293	4.76806	6.26347e-08	1.07908e-05	hypervariable
cg24312765	-2.27314	0.0293944	0.943909	0.962924	4.34341	4.38194e-07	6.18064e-05	hypervariable
cg24066516	-2.27492	0.0295404	0.938885	0.964462	4.79123	5.62842e-08	9.81491e-06	hypervariable
cg22798503	-2.27214	0.0295823	0.912558	0.936041	4.53955	1.79056e-07	2.77416e-05	hypervariable
cg22709362	-2.26833	0.029625	0.938363	0.952228	4.20421	8.23481e-07	0.000108724	hypervariable
cg16376724	-2.27392	0.0296579	0.89639	0.926506	4.88798	3.59882e-08	6.58544e-06	hypervariable
cg19965595	-2.2619	0.0297947	0.893791	0.91833	3.82841	4.42875e-06	0.000479405	hypervariable
cg01724479	-2.27441	0.0298576	0.896321	0.921768	5.39353	3.4179e-09	7.7873e-07	hypervariable
cg19326648	-2.27023	0.0298596	0.904456	0.930411	4.80215	5.35174e-08	9.36961e-06	hypervariable
cg23118562	2.26474	0.0298601	0.02313	0.0173928	4.1935	8.64285e-07	0.00011343	hypervariable
cg08049198	2.26846	0.0299387	0.0218915	0.014481	4.72903	7.49842e-08	1.26876e-05	hypervariable
cg00909847	-2.27781	0.0299392	0.924796	0.948854	6.38886	3.13262e-11	1.12081e-08	hypervariable
cg13483263	-2.3922	0.0299613	0.590291	0.652671	-3.40405	1.92068e-07	2.9542e-05	hypovariable
cg13014332	-2.25834	0.0299616	0.961938	0.971244	3.7263	6.95301e-06	0.000707825	hypervariable
cg13264820	2.25658	0.0300534	0.0148875	0.010619	3.68763	8.24165e-06	0.000817258	hypervariable
cg27425709	-2.25698	0.0302507	0.966457	0.979184	3.99551	2.10461e-06	0.000249117	hypervariable
cg26356249	-2.25291	0.0304393	0.954861	0.968282	3.86853	3.70668e-06	0.000410781	hypervariable
cg13312471	-2.26206	0.030475	0.909519	0.939488	4.91981	3.1056e-08	5.75651e-06	hypervariable
cg03199124	2.2485	0.030614	0.031771	0.021714	3.6922	8.07784e-06	0.000804071	hypervariable
cg10124812	-2.25034	0.0307537	0.917889	0.934128	4.05838	1.58796e-06	0.000194317	hypervariable
cg24330598	-2.25302	0.0308052	0.935396	0.96222	4.41201	3.20674e-07	4.67409e-05	hypervariable
cg27636047	2.25058	0.0308587	0.0280379	0.0129722	4.23423	7.18955e-07	9.62242e-05	hypervariable
cg03084995	-2.25132	0.0308951	0.943722	0.959459	4.36715	3.93342e-07	5.61232e-05	hypervariable
cg22136368	2.25553	0.030911	0.0439552	0.0334519	4.89356	3.50693e-08	6.42877e-06	hypervariable
cg09431970	-2.25915	0.0309265	0.930934	0.949113	5.47536	2.32961e-09	5.49281e-07	hypervariable
cg01765930	2.25905	0.0311456	0.0356396	0.0282549	6.11831	1.12765e-10	3.53875e-08	hypervariable
cg27562777	-2.24407	0.0312655	0.908924	0.934194	4.16275	9.92985e-07	0.000128054	hypervariable
cg09799162	-2.24191	0.031293	0.850417	0.896993	3.98536	2.20237e-06	0.000259491	hypervariable
cg03579738	2.24438	0.0312944	0.0176998	0.0101918	4.2361	7.12893e-07	9.55793e-05	hypervariable
cg14126777	-2.24635	0.0313071	0.932449	0.956322	4.46909	2.47137e-07	3.70399e-05	hypervariable
cg14487680	2.24846	0.0313239	0.0300448	0.0157419	4.74712	6.89867e-08	1.17568e-05	hypervariable
cg07088935	-2.23903	0.031335	0.872718	0.898354	3.76634	5.82783e-06	0.000608277	hypervariable
cg16454815	-2.25575	0.0313469	0.889384	0.933549	6.02053	1.79005e-10	5.36311e-08	hypervariable
cg01601016	2.24341	0.0313958	0.0199197	0.00982652	4.28567	5.69528e-07	7.82016e-05	hypervariable
cg26305160	-2.25291	0.0314639	0.934912	0.962037	5.7611	6.08434e-10	1.62582e-07	hypervariable
cg02933962	-2.24634	0.0315055	0.717595	0.775901	4.80497	5.28231e-08	9.26124e-06	hypervariable
cg11374486	-2.23194	0.0318672	0.91756	0.93476	3.80064	5.00802e-06	0.000533108	hypervariable
cg00648686	2.35435	0.0318887	0.174093	0.137096	-3.02372	3.20847e-06	0.000361557	hypovariable
cg07735920	-2.23399	0.0319818	0.941956	0.960863	4.16051	1.00305e-06	0.000129228	hypervariable
cg00533866	-2.24646	0.031982	0.928522	0.950875	5.95987	2.38367e-10	6.94552e-08	hypervariable
cg00056605	2.34875	0.0321797	0.826746	0.787493	-2.96811	4.75777e-06	0.000509997	hypovariable
cg05533953	2.24573	0.0321876	0.0344921	0.0176595	6.56413	1.36423e-11	5.33715e-09	hypervariable
cg23261491	2.24045	0.0322489	0.0379713	0.0264344	5.49673	2.10747e-09	5.0405e-07	hypervariable
cg24614722	-2.23156	0.0322717	0.769937	0.809188	4.32902	4.67802e-07	6.55618e-05	hypervariable
cg17946720	2.22765	0.0324494	0.0254088	0.0188047	4.1731	9.47665e-07	0.000122879	hypervariable
cg01685923	-2.24097	0.032555	0.932992	0.961737	6.69826	7.2162e-12	3.03126e-09	hypervariable
cg13808090	-2.23916	0.0325873	0.948628	0.965017	6.26135	5.7312e-11	1.92834e-08	hypervariable
cg08452870	2.36219	0.0325932	0.851546	0.76268	-4.72923	2.97803e-12	1.37794e-09	hypovariable
cg14606439	-2.22675	0.0327143	0.813302	0.850903	4.47048	2.45576e-07	3.68599e-05	hypervariable
cg14989642	2.22081	0.0328522	0.0179504	0.0123375	4.03513	1.7625e-06	0.000212839	hypervariable
cg19946725	-2.21844	0.0328814	0.877921	0.913899	3.83884	4.22861e-06	0.000460488	hypervariable
cg07879897	2.22033	0.0328965	0.120273	0.0931211	4.0473	1.66891e-06	0.000202991	hypervariable
cg14089982	-2.23339	0.0329762	0.897437	0.929995	6.1517	9.62948e-11	3.06724e-08	hypervariable
cg04829186	2.22709	0.0329841	0.121076	0.0860993	4.9821	2.32651e-08	4.43257e-06	hypervariable
cg11227559	2.22409	0.0330387	0.0218104	0.0152275	4.68107	9.35129e-08	1.54323e-05	hypervariable
cg20342432	-2.22251	0.0330523	0.944505	0.963756	4.51247	2.02684e-07	3.10197e-05	hypervariable
cg18139990	-2.21899	0.0331467	0.942643	0.964702	4.26014	6.39387e-07	8.67256e-05	hypervariable
cg24510493	-2.21643	0.0331742	0.919919	0.934645	4.03075	1.79747e-06	0.000216637	hypervariable
cg07830128	2.33247	0.0332294	0.646219	0.587388	-2.96903	4.72728e-06	0.000506993	hypovariable
cg17704570	2.22886	0.0332613	0.0456256	0.02316	5.99057	2.06209e-10	6.08047e-08	hypervariable
cg01475676	2.35282	0.0332645	0.7952	0.71881	-4.93719	4.61502e-13	2.5586e-10	hypovariable
cg07971846	-2.21335	0.0334246	0.926928	0.940181	4.05956	1.57958e-06	0.000193329	hypervariable
cg11360734	2.32861	0.0335078	0.756064	0.690343	-2.99052	4.06169e-06	0.000444519	hypovariable
cg21608747	-2.22215	0.0335693	0.949355	0.968886	5.46014	2.50186e-09	5.84963e-07	hypervariable
cg03313752	2.21156	0.033667	0.0782908	0.0511582	4.21008	8.01913e-07	0.000106273	hypervariable
cg09618380	-2.21906	0.0336734	0.933086	0.969914	5.17562	9.45885e-09	1.95005e-06	hypervariable
cg15127773	-2.22832	0.033731	0.912143	0.971521	9.53895	9.43194e-18	1.29561e-14	hypervariable
cg03177438	-2.20585	0.0337347	0.970995	0.978481	3.72148	7.10185e-06	0.000720241	hypervariable
cg14622801	2.20676	0.0337525	0.0234269	0.0175799	3.83398	4.32078e-06	0.000469121	hypervariable
cg16688533	-2.21363	0.0338831	0.612975	0.688464	4.79458	5.54199e-08	9.6773e-06	hypervariable
cg07568517	2.21611	0.0339572	0.0268914	0.0135484	5.31226	4.99882e-09	1.09944e-06	hypervariable
cg14555264	-2.21321	0.0341071	0.929115	0.95373	5.16417	9.97741e-09	2.04531e-06	hypervariable
cg17621849	-2.20441	0.0341129	0.943286	0.957321	4.07685	1.46163e-06	0.000180292	hypervariable
cg10990188	-2.20388	0.0341562	0.931353	0.949353	4.08027	1.43935e-06	0.000178044	hypervariable
cg23975488	2.21281	0.0341576	0.0633603	0.0384974	5.20631	8.1977e-09	1.70837e-06	hypervariable
cg10300891	-2.20197	0.034211	0.925432	0.941671	3.95759	2.49317e-06	0.000289159	hypervariable
cg02077688	-2.20237	0.034246	0.923803	0.95101	4.04525	1.68432e-06	0.000204482	hypervariable
cg15174564	2.21593	0.0342507	0.0654435	0.0388423	6.08546	1.31712e-10	4.07693e-08	hypervariable
cg12525514	2.20195	0.0344372	0.0993233	0.0753469	4.26788	6.17353e-07	8.39983e-05	hypervariable
cg17537241	-2.21665	0.0345499	0.86255	0.926666	8.38121	2.37333e-15	2.17989e-12	hypervariable
cg10725066	-2.21197	0.0345657	0.888195	0.918221	6.14041	1.01575e-10	3.22041e-08	hypervariable
cg27401543	-2.19319	0.0347719	0.928361	0.938002	3.80451	4.92306e-06	0.000525063	hypervariable
cg09455098	-2.19691	0.0348274	0.931685	0.948342	4.26993	6.11655e-07	8.3313e-05	hypervariable
cg20133575	2.31004	0.0348852	0.929472	0.90241	-3.10727	1.75934e-06	0.000212499	hypovariable
cg22379609	-2.2034	0.0348952	0.92281	0.950652	5.25028	6.67729e-09	1.42333e-06	hypervariable
cg19494188	-2.20087	0.0349533	0.941276	0.953751	4.97226	2.43529e-08	4.62977e-06	hypervariable
cg19007988	-2.20166	0.0349587	0.951028	0.970637	5.10243	1.33008e-08	2.6652e-06	hypervariable
cg22687097	2.19097	0.035034	0.0322018	0.0246094	3.92053	2.94121e-06	0.000334627	hypervariable
cg12046168	2.19491	0.0351833	0.0249316	0.0155267	4.57081	1.55165e-07	2.44651e-05	hypervariable
cg26042169	2.19672	0.0352336	0.0315772	0.0187296	4.8954	3.47726e-08	6.3896e-06	hypervariable
cg09949300	-2.1838	0.0354364	0.973035	0.980701	3.71232	7.39407e-06	0.000745881	hypervariable
cg10605520	2.1783	0.0358424	0.0683409	0.0492774	3.67134	8.85253e-06	0.000869002	hypervariable
cg06546033	2.19252	0.0359836	0.0162581	0.0063794	5.85595	3.8917e-10	1.08123e-07	hypervariable
cg24392939	2.29774	0.0360603	0.860422	0.797816	-3.42852	1.59153e-07	2.50527e-05	hypovariable
cg22134757	-2.18701	0.0361011	0.942761	0.961633	5.09237	1.39383e-08	2.7804e-06	hypervariable
cg03723510	2.18869	0.036131	0.0205892	0.00932756	5.4454	2.68082e-09	6.23491e-07	hypervariable
cg18307677	-2.18592	0.0361649	0.92608	0.946142	5.0479	1.71397e-08	3.35165e-06	hypervariable
cg14546718	-2.173	0.0362562	0.916177	0.933183	3.65635	9.45423e-06	0.000921454	hypervariable
cg25169252	-2.18941	0.0364111	0.911453	0.963695	6.50263	1.8265e-11	6.96845e-09	hypervariable
cg22338352	2.18019	0.0364792	0.0356428	0.0261594	4.78543	5.78106e-08	1.00526e-05	hypervariable
cg03170611	2.18814	0.0364896	0.0528935	0.0266552	6.40693	2.87559e-11	1.03973e-08	hypervariable
cg24892139	2.18328	0.0365544	0.0183156	0.0115017	5.42502	2.9493e-09	6.79257e-07	hypervariable
cg09904265	-2.17559	0.0365745	0.939594	0.954415	4.35453	4.16582e-07	5.91785e-05	hypervariable
cg05598246	-2.16892	0.0367564	0.942541	0.959157	3.86796	3.71597e-06	0.000411587	hypervariable
cg13266323	2.17114	0.0368196	0.0884072	0.0665734	4.19033	8.76751e-07	0.000114895	hypervariable
cg04109220	2.18281	0.0369049	0.0120952	0.0043154	6.35931	3.60358e-11	1.27376e-08	hypervariable
cg27488023	-2.16444	0.0370127	0.667652	0.723748	3.72848	6.8864e-06	0.000701747	hypervariable
cg02498207	2.27834	0.0370574	0.866444	0.832114	-3.05864	2.49908e-06	0.000289735	hypovariable
cg25958158	2.16616	0.0371244	0.0684537	0.0517261	4.05123	1.63974e-06	0.00019998	hypervariable
cg10019593	-2.17923	0.0371439	0.965983	0.982229	6.17305	8.70458e-11	2.80751e-08	hypervariable
cg06542609	-2.16312	0.0371518	0.898006	0.922928	3.76605	5.83511e-06	0.000608879	hypervariable
cg25493386	-2.17057	0.0373117	0.96528	0.980791	4.87599	3.80407e-08	6.91374e-06	hypervariable
cg11612611	-2.17916	0.0373232	0.956568	0.982052	6.94376	2.24648e-12	1.06919e-09	hypervariable
cg25207828	2.2904	0.037422	0.496225	0.411073	-4.74783	2.52335e-12	1.19083e-09	hypovariable
cg03849343	-2.15932	0.0375302	0.880337	0.9029	3.84533	4.10862e-06	0.000449017	hypervariable
cg08450897	2.1711	0.0375607	0.0173461	0.00886865	5.46951	2.39434e-09	5.63034e-07	hypervariable
cg05908492	-2.15967	0.0376134	0.935018	0.953773	3.98947	2.1622e-06	0.000255272	hypervariable
cg19372465	-2.16574	0.0376656	0.93424	0.963849	4.80045	5.3938e-08	9.43787e-06	hypervariable
cg26189170	-2.17139	0.0376899	0.901467	0.951611	5.87244	3.60072e-10	1.00721e-07	hypervariable
cg08370506	-2.17492	0.0376989	0.856706	0.939225	7.12357	9.54789e-13	4.92927e-10	hypervariable
cg15044146	-2.17546	0.0378147	0.904944	0.96636	8.7972	3.25696e-16	3.4797e-13	hypervariable
cg19619331	-2.15424	0.0378197	0.945516	0.95581	3.67721	8.62737e-06	0.000850154	hypervariable
cg00800365	-2.16467	0.037847	0.946705	0.965017	4.96354	2.53577e-08	4.80447e-06	hypervariable
cg10738717	-2.17019	0.0378869	0.911227	0.945234	6.1893	8.06016e-11	2.62581e-08	hypervariable
cg00742920	2.16772	0.0378988	0.106379	0.0701491	5.61505	1.20938e-09	3.07412e-07	hypervariable
cg03695103	-2.16237	0.0379231	0.925408	0.954856	4.76294	6.41322e-08	1.10088e-05	hypervariable
cg01129951	-2.16044	0.0379545	0.961144	0.971084	4.55485	1.66942e-07	2.61212e-05	hypervariable
cg22190114	-2.15376	0.0380074	0.912342	0.926915	3.86045	3.84207e-06	0.000423269	hypervariable
cg02283206	-2.15708	0.0380446	0.902887	0.9262	4.27608	5.94836e-07	8.13099e-05	hypervariable
cg14216331	-2.15135	0.0380811	0.937561	0.955161	3.69966	7.81729e-06	0.000781592	hypervariable
cg26083389	-2.15017	0.0381577	0.951033	0.964755	3.67128	8.85481e-06	0.000869087	hypervariable
cg00415729	-2.15937	0.0381946	0.917176	0.954743	4.79759	5.46558e-08	9.54989e-06	hypervariable
cg05400811	2.157	0.0382134	0.0180027	0.0114195	4.51103	2.04029e-07	3.12022e-05	hypervariable
cg21711017	-2.15403	0.0382877	0.864815	0.896402	4.25762	6.46727e-07	8.76052e-05	hypervariable
cg19597074	-2.16185	0.0383722	0.918608	0.933994	5.579	1.43249e-09	3.57623e-07	hypervariable
cg03716999	2.14737	0.0384124	0.142735	0.11795	3.69175	8.09379e-06	0.000805051	hypervariable
cg05574276	-2.14921	0.0384414	0.941603	0.958541	3.92303	2.90864e-06	0.000331412	hypervariable
cg24056954	-2.15468	0.0384924	0.958926	0.972349	4.64021	1.12837e-07	1.83168e-05	hypervariable
cg07195660	2.14668	0.0385024	0.0189	0.0138904	3.73075	6.81788e-06	0.00069603	hypervariable
cg06529508	-2.1482	0.0385359	0.963307	0.976793	3.93339	2.77739e-06	0.000318165	hypervariable
cg11685960	-2.14904	0.0387137	0.892474	0.927539	4.26266	6.3212e-07	8.58534e-05	hypervariable
cg12693379	-2.15648	0.0387302	0.932972	0.958654	5.36062	3.98706e-09	8.9352e-07	hypervariable
cg03722888	2.14289	0.0387597	0.0460419	0.0311388	3.64832	9.7925e-06	0.00094991	hypervariable
cg06507186	-2.15022	0.0388229	0.839723	0.874546	4.56616	1.58503e-07	2.49595e-05	hypervariable
cg18910127	-2.14323	0.0388705	0.955585	0.96993	3.82029	4.59083e-06	0.000493909	hypervariable
cg02931398	-2.14142	0.0390386	0.950168	0.963619	3.83549	4.29186e-06	0.000466392	hypervariable
cg02558142	2.15069	0.0390878	0.0680185	0.0426325	5.08593	1.43619e-08	2.85842e-06	hypervariable
cg07636178	2.15015	0.0391268	0.0258618	0.0154924	5.07201	1.5323e-08	3.02912e-06	hypervariable
cg13803647	-2.15795	0.0391485	0.894396	0.946842	7.38351	2.7686e-13	1.62636e-10	hypervariable
cg23944405	-2.15384	0.0391684	0.925955	0.949644	5.90553	3.08035e-10	8.78416e-08	hypervariable
cg20082916	-2.15742	0.0392331	0.880209	0.9436	7.71064	5.82107e-14	3.9452e-11	hypervariable
cg04145937	-2.13958	0.0392856	0.865881	0.892725	3.94658	2.61875e-06	0.000302242	hypervariable
cg05149245	-2.14219	0.0392868	0.897174	0.929946	4.24301	6.90964e-07	9.29632e-05	hypervariable
cg22663305	-2.15549	0.0393712	0.878586	0.923385	7.4891	1.67382e-13	1.0229e-10	hypervariable
cg20829233	-2.13583	0.0394038	0.922933	0.939494	3.68969	8.16744e-06	0.000811328	hypervariable
cg19645997	-2.15335	0.0394046	0.900851	0.954392	6.61072	1.09358e-11	4.38709e-09	hypervariable
cg07997104	2.13789	0.03952	0.0144468	0.00812789	4.05791	1.59135e-06	0.000194654	hypervariable
cg18825996	-2.14187	0.0396038	0.926591	0.955221	4.6663	1.00085e-07	1.64376e-05	hypervariable
cg21400562	-2.13554	0.0397347	0.937021	0.956022	4.07107	1.5001e-06	0.00018463	hypervariable
cg26352113	-2.13211	0.0397805	0.968035	0.974171	3.75224	6.20188e-06	0.00064112	hypervariable
cg14384178	-2.13624	0.040006	0.855543	0.889077	4.53086	1.86322e-07	2.87587e-05	hypervariable
cg04439241	2.12846	0.0400082	0.0559044	0.0469316	3.63949	1.01787e-05	0.000983656	hypervariable
cg18127398	2.24655	0.0400101	0.807763	0.745665	-3.64148	3.00587e-08	5.58849e-06	hypovariable
cg17432453	2.14018	0.0403106	0.0164244	0.0078982	5.80663	4.91019e-10	1.33114e-07	hypervariable
cg21205786	-2.12804	0.0403582	0.927142	0.949501	4.02491	1.84508e-06	0.00022168	hypervariable
cg20667825	2.12926	0.0404309	0.0611095	0.0401451	4.2626	6.32303e-07	8.58592e-05	hypervariable
cg03240663	-2.13669	0.0404663	0.887716	0.920698	5.43334	2.83659e-09	6.55506e-07	hypervariable
cg01551787	-2.13514	0.04054	0.937044	0.962976	5.29691	5.37055e-09	1.16991e-06	hypervariable
cg07349139	-2.12473	0.0405404	0.925198	0.938343	3.88427	3.45624e-06	0.000386155	hypervariable
cg16066871	-2.13124	0.0405962	0.934923	0.957351	4.76678	6.3006e-08	1.08396e-05	hypervariable
cg03739748	-2.12261	0.0406272	0.973359	0.979346	3.75963	6.00292e-06	0.000623485	hypervariable
cg02497559	-2.12528	0.0406585	0.843516	0.87752	4.0956	1.34354e-06	0.000167437	hypervariable
cg05906024	-2.1309	0.0406947	0.979046	0.987816	4.88166	3.70554e-08	6.76062e-06	hypervariable
cg04462567	-2.12555	0.0407048	0.962862	0.971915	4.18723	8.89138e-07	0.000116295	hypervariable
cg15183991	2.13344	0.0407132	0.0600627	0.0384701	5.34563	4.27656e-09	9.52502e-07	hypervariable
cg21256656	-2.13219	0.0407591	0.923409	0.94136	5.21237	7.96945e-09	1.66418e-06	hypervariable
cg20851030	-2.12375	0.0409914	0.974197	0.983104	4.35803	4.10004e-07	5.83248e-05	hypervariable
cg16362647	2.22892	0.0410315	0.931192	0.901983	-3.2675	5.4024e-07	7.47941e-05	hypovariable
cg07387930	-2.11954	0.0410527	0.966602	0.975668	3.94339	2.65625e-06	0.000306169	hypervariable
cg02631199	2.12278	0.0411354	0.102574	0.0800832	4.43894	2.83606e-07	4.18435e-05	hypervariable
cg04607322	2.11835	0.0412824	0.0299219	0.0210152	4.09814	1.32829e-06	0.000165737	hypervariable
cg15247955	-2.12878	0.0412856	0.911225	0.951831	5.72483	7.21726e-10	1.9062e-07	hypervariable
cg22485394	2.23068	0.0412965	0.846744	0.818449	-3.69676	1.93311e-08	3.73977e-06	hypovariable
cg22679890	-2.11781	0.0413711	0.900633	0.914201	4.15038	1.04991e-06	0.000134438	hypervariable
cg23715548	2.11353	0.0413777	0.0366672	0.0234977	3.67845	8.58085e-06	0.000846248	hypervariable
cg12010544	-2.12724	0.0413834	0.951828	0.965067	5.62337	1.16297e-09	2.97087e-07	hypervariable
cg13515104	2.21935	0.0415451	0.764671	0.706857	-3.0469	2.71862e-06	0.00031213	hypovariable
cg18402987	2.12631	0.0415828	0.0654958	0.0282579	5.93744	2.64985e-10	7.66306e-08	hypervariable
cg10696504	-2.11796	0.0416762	0.936794	0.957576	4.59517	1.3876e-07	2.21567e-05	hypervariable
cg19072957	-2.11258	0.0417044	0.922599	0.935701	3.96952	2.36384e-06	0.000276136	hypervariable
cg00782174	2.10903	0.0417582	0.108419	0.0764729	3.64166	1.00827e-05	0.000975296	hypervariable
cg02446997	-2.1124	0.0417787	0.918108	0.94184	4.04267	1.70391e-06	0.000206411	hypervariable
cg07556854	-2.11207	0.0418255	0.957752	0.972348	4.06345	1.5523e-06	0.000190179	hypervariable
cg03620236	-2.11509	0.0418458	0.946677	0.971613	4.46081	2.56668e-07	3.82356e-05	hypervariable
cg02596245	-2.11236	0.041989	0.939544	0.955689	4.31264	5.03927e-07	7.00503e-05	hypervariable
cg00007326	-2.10709	0.0420067	0.929182	0.949507	3.72536	6.98171e-06	0.000710146	hypervariable
cg14974722	2.12245	0.042032	0.0357305	0.0272779	6.26714	5.57637e-11	1.88036e-08	hypervariable
cg10522466	-2.1198	0.0420766	0.887793	0.91975	5.68172	8.84003e-10	2.29748e-07	hypervariable
cg06213805	-2.11664	0.0421163	0.919096	0.955109	5.13717	1.13144e-08	2.29796e-06	hypervariable
cg02706405	-2.12389	0.0422091	0.930377	0.975819	8.14463	7.34165e-15	6.12194e-12	hypervariable
cg14746283	-2.1162	0.0422151	0.948425	0.964506	5.25264	6.60393e-09	1.41013e-06	hypervariable
cg05932600	-2.10581	0.0422155	0.939643	0.956046	3.83504	4.30045e-06	0.000467078	hypervariable
cg20215367	2.11244	0.0423579	0.0268165	0.0147239	4.8799	3.73588e-08	6.80992e-06	hypervariable
cg15904371	-2.10657	0.0425711	0.909058	0.935642	4.38055	3.70082e-07	5.32364e-05	hypervariable
cg20138186	-2.10175	0.0426499	0.948548	0.964001	3.90478	3.15493e-06	0.000356472	hypervariable
cg15814944	-2.10031	0.0426565	0.973894	0.980531	3.75151	6.22188e-06	0.000642863	hypervariable
cg17347593	-2.10557	0.0426776	0.946192	0.961151	4.4007	3.37635e-07	4.89927e-05	hypervariable
cg13075942	-2.09959	0.0426786	0.844003	0.886608	3.69781	7.88118e-06	0.000787341	hypervariable
cg15449391	-2.11441	0.0426967	0.900286	0.931499	6.04347	1.60619e-10	4.87394e-08	hypervariable
cg24678438	2.21089	0.0427885	0.756574	0.700111	-3.57668	5.0206e-08	8.87317e-06	hypovariable
cg18845937	-2.10927	0.0428007	0.934947	0.959343	5.15287	1.0517e-08	2.14547e-06	hypervariable
cg24757533	-2.10978	0.0428361	0.951007	0.967273	5.31859	4.85298e-09	1.06889e-06	hypervariable
cg25325723	-2.11321	0.0430444	0.883134	0.959251	7.02341	1.53796e-12	7.58979e-10	hypervariable
cg26635246	-2.1076	0.0430956	0.935372	0.953364	5.4423	2.72006e-09	6.31422e-07	hypervariable
cg06356454	-2.11027	0.0432794	0.876212	0.932812	6.83037	3.85184e-12	1.72643e-09	hypervariable
cg03249561	-2.10983	0.0433848	0.851688	0.900998	7.19142	6.91225e-13	3.64502e-10	hypervariable
cg05902236	-2.09548	0.0434508	0.943072	0.963387	4.17097	9.56812e-07	0.000123909	hypervariable
cg20190576	2.19293	0.0435722	0.894007	0.766374	-2.92957	6.2341e-06	0.00064391	hypovariable
cg13602065	-2.09117	0.0435975	0.898642	0.919595	3.84707	4.07703e-06	0.000445881	hypervariable
cg15078271	-2.08988	0.0436287	0.9424	0.955906	3.73877	6.58139e-06	0.000674236	hypervariable
cg24856383	2.10357	0.0436453	0.0676193	0.0335256	5.87545	3.54986e-10	9.94787e-08	hypervariable
cg10532364	-2.10523	0.0437918	0.922499	0.971901	7.0652	1.26058e-12	6.31207e-10	hypervariable
cg05780100	-2.09418	0.0439521	0.921504	0.95024	4.70232	8.48e-08	1.41692e-05	hypervariable
cg10661629	2.09055	0.0439932	0.0318302	0.0190482	4.26892	6.14462e-07	8.36582e-05	hypervariable
cg26131576	-2.08567	0.0440197	0.965419	0.974357	3.72562	6.97362e-06	0.000709575	hypervariable
cg08311974	-2.09973	0.0440707	0.94827	0.970871	6.06722	1.43569e-10	4.39338e-08	hypervariable
cg19968199	-2.10077	0.0441425	0.870276	0.92901	6.70923	6.84972e-12	2.88322e-09	hypervariable
cg14414791	-2.08531	0.0442053	0.963335	0.976839	3.90476	3.15523e-06	0.000356472	hypervariable
cg25819846	-2.09526	0.044242	0.894951	0.92059	5.41514	3.08909e-09	7.09858e-07	hypervariable
cg06125456	-2.08502	0.0442578	0.961382	0.974552	3.93486	2.75923e-06	0.00031632	hypervariable
cg05923105	2.20147	0.0445311	0.772403	0.655004	-5.31273	1.50101e-14	1.1663e-11	hypovariable
cg06545200	-2.09387	0.0445762	0.826137	0.881756	5.91794	2.90523e-10	8.32722e-08	hypervariable
cg05908775	2.08581	0.0446161	0.0277602	0.0184978	4.50069	2.13909e-07	3.25756e-05	hypervariable
cg22416702	-2.08995	0.044645	0.961447	0.978202	5.20284	8.33169e-09	1.73218e-06	hypervariable
cg01384593	-2.09041	0.0447576	0.943141	0.970348	5.53398	1.7696e-09	4.32142e-07	hypervariable
cg14832363	2.19724	0.0447601	0.754303	0.639782	-4.94073	4.46987e-13	2.49385e-10	hypovariable
cg08571203	2.09114	0.0447885	0.0210343	0.0109558	5.78443	5.45136e-10	1.46558e-07	hypervariable
cg12932813	2.07646	0.0448341	0.078766	0.0347889	3.63546	1.036e-05	0.000999285	hypervariable
cg00461708	-2.08105	0.044835	0.898948	0.922899	4.17554	9.37303e-07	0.000121792	hypervariable
cg20174247	-2.09233	0.0448402	0.897327	0.941676	6.28904	5.02706e-11	1.71107e-08	hypervariable
cg13084369	2.08343	0.0448461	0.0398833	0.0282132	4.50149	2.13124e-07	3.2464e-05	hypervariable
cg11828470	-2.18134	0.0449054	0.0888039	0.118897	-3.21236	8.14358e-07	0.000107612	hypovariable
cg21671120	-2.07718	0.044915	0.911142	0.930117	3.81229	4.75647e-06	0.000509947	hypervariable
cg25876887	-2.09105	0.045055	0.89648	0.949388	6.65564	8.83535e-12	3.6248e-09	hypervariable
cg23304747	2.18611	0.0451821	0.870284	0.800593	-3.96293	2.20345e-09	5.23952e-07	hypovariable
cg19192585	2.07924	0.0452301	0.0562061	0.0282083	4.46845	2.47864e-07	3.71218e-05	hypervariable
cg14570307	2.08942	0.045246	0.0346499	0.0152273	6.81424	4.15872e-12	1.84383e-09	hypervariable
cg18383835	-2.07673	0.0452552	0.932017	0.95075	4.17499	9.39635e-07	0.000121958	hypervariable
cg12713481	2.18111	0.0452641	0.721264	0.667959	-3.5411	6.63946e-08	1.13559e-05	hypovariable
cg22034077	-2.07711	0.0454042	0.908904	0.928943	4.42082	3.08045e-07	4.50495e-05	hypervariable
cg00104333	-2.08091	0.0454129	0.944873	0.956917	5.00813	2.06183e-08	3.96262e-06	hypervariable
cg24054315	-2.08255	0.0455593	0.908924	0.935128	5.63428	1.10489e-09	2.83427e-07	hypervariable
cg20230657	2.07174	0.0456578	0.0247546	0.0143009	4.06454	1.54466e-06	0.00018947	hypervariable
cg20705844	2.1744	0.045782	0.885742	0.850005	-3.47227	1.13522e-07	1.84054e-05	hypovariable
cg19777277	-2.06723	0.0458786	0.92147	0.931521	3.79297	5.18098e-06	0.000548012	hypervariable
cg26925450	-2.07704	0.0459359	0.897559	0.920913	5.27772	5.87419e-09	1.26973e-06	hypervariable
cg06741536	2.07759	0.0460432	0.0434839	0.0278361	5.63205	1.11651e-09	2.8605e-07	hypervariable
cg08644980	2.16875	0.046243	0.907905	0.88162	-3.43686	1.49258e-07	2.36368e-05	hypovariable
cg13404430	2.07453	0.0462459	0.116729	0.0559713	5.40674	3.21292e-09	7.35567e-07	hypervariable
cg24711324	-2.0651	0.0463605	0.927587	0.949539	4.11725	1.21885e-06	0.000153365	hypervariable
cg22253451	-2.0645	0.0463897	0.924155	0.944734	4.07943	1.44482e-06	0.000178542	hypervariable
cg26647929	2.06121	0.046456	0.0871559	0.057295	3.76494	5.86381e-06	0.000611285	hypervariable
cg25880804	2.07725	0.0465177	0.0644069	0.0445017	7.30554	4.01408e-13	2.26835e-10	hypervariable
cg02081089	-2.07108	0.0465325	0.919316	0.95017	5.29375	5.45041e-09	1.18521e-06	hypervariable
cg21904340	-2.16106	0.0467663	0.168452	0.280203	-3.28444	4.75836e-07	6.66118e-05	hypovariable
cg15853478	2.05995	0.0468016	0.0295319	0.0190344	4.02325	1.85889e-06	0.000223165	hypervariable
cg21191592	-2.06114	0.0468318	0.966672	0.976671	4.21043	8.0067e-07	0.000106145	hypervariable
cg23609905	2.06155	0.0468377	0.0210486	0.0163486	4.27186	6.0633e-07	8.26475e-05	hypervariable
cg07186736	-2.05707	0.0469491	0.919227	0.942398	3.85257	3.97877e-06	0.000436453	hypervariable
cg12915807	-2.05773	0.0469596	0.936313	0.950845	3.94378	2.65161e-06	0.000305691	hypervariable
cg07834314	-2.07086	0.0469632	0.975852	0.986405	6.38195	3.23693e-11	1.15678e-08	hypervariable
cg20370622	2.05994	0.0471449	0.0797848	0.0559215	4.46591	2.50753e-07	3.74724e-05	hypervariable
cg04227400	2.15703	0.0472097	0.940416	0.913351	-3.36006	2.68725e-07	3.98005e-05	hypovariable
cg01659613	-2.0591	0.0472216	0.947312	0.960353	4.45343	2.65465e-07	3.93936e-05	hypervariable
cg18361445	2.05419	0.0472843	0.0351188	0.0216906	3.90212	3.19251e-06	0.000359912	hypervariable
cg15619641	-2.16005	0.0472975	0.0338717	0.061286	-3.73977	1.36799e-08	2.73329e-06	hypovariable
cg19934194	-2.05235	0.0474782	0.94427	0.964058	3.90911	3.09461e-06	0.000350331	hypervariable
cg09615493	2.05885	0.0475183	0.113418	0.0668462	4.8575	4.14374e-08	7.48028e-06	hypervariable
cg10018064	-2.05146	0.0477134	0.908162	0.927851	4.08291	1.42241e-06	0.000176196	hypervariable
cg03682453	-2.05631	0.0477765	0.929358	0.959839	4.85762	4.14145e-08	7.47864e-06	hypervariable
cg27271937	-2.16021	0.0478038	0.326956	0.414764	-4.51767	1.93005e-11	7.34077e-09	hypovariable
cg11845426	2.05277	0.0478798	0.0311533	0.0209569	4.47161	2.44317e-07	3.67068e-05	hypervariable
cg13678592	2.06016	0.0479892	0.0191705	0.0102078	6.20407	7.51613e-11	2.4695e-08	hypervariable
cg09248282	-2.04664	0.0479955	0.926984	0.939909	3.82701	4.45629e-06	0.000481708	hypervariable
cg27065627	-2.05626	0.0480247	0.92208	0.94245	5.29104	5.5198e-09	1.19903e-06	hypervariable
cg23179539	-2.04642	0.0483206	0.908726	0.935612	4.19016	8.7744e-07	0.000114961	hypervariable
cg19855302	2.16218	0.048326	0.932724	0.825331	-7.85516	4.27731e-25	1.70923e-21	hypovariable
cg19474346	2.14699	0.0483721	0.785906	0.72937	-3.6125	3.78324e-08	6.88402e-06	hypovariable
cg07749235	-2.04125	0.0484858	0.934346	0.950787	3.7475	6.33287e-06	0.000652687	hypervariable
cg22909423	-2.03959	0.0486269	0.91581	0.936153	3.71013	7.46558e-06	0.00075199	hypervariable
cg02909688	2.05602	0.048749	0.0335601	0.0139772	8.10852	8.72229e-15	7.14731e-12	hypervariable
cg01386835	-2.04759	0.048767	0.92914	0.952173	5.01333	2.01257e-08	3.87764e-06	hypervariable
cg21415618	-2.04448	0.0487734	0.911051	0.931981	4.52359	1.92633e-07	2.9614e-05	hypervariable
cg24943736	-2.0516	0.0488314	0.89554	0.935317	6.09333	1.26902e-10	3.93689e-08	hypervariable
cg08735096	-2.04871	0.0488941	0.97209	0.983108	5.48321	2.24547e-09	5.32501e-07	hypervariable
cg11280756	2.13865	0.0490023	0.680955	0.632861	-3.46486	1.20234e-07	1.94049e-05	hypovariable
cg19974715	-2.05102	0.0490058	0.899649	0.929998	6.48821	1.95587e-11	7.42521e-09	hypervariable
cg08840929	-2.03524	0.04903	0.943762	0.962684	3.64868	9.77717e-06	0.000948722	hypervariable
cg27181496	-2.03901	0.0491593	0.904913	0.927692	4.27328	6.02438e-07	8.22357e-05	hypervariable
cg16438031	-2.05094	0.0491699	0.894277	0.942611	7.25805	5.03288e-13	2.76042e-10	hypervariable
cg15332951	-2.03398	0.0491914	0.91324	0.925332	3.68068	8.49725e-06	0.000838944	hypervariable
cg08604533	2.03626	0.0492436	0.0231837	0.0141221	4.02009	1.88536e-06	0.000225991	hypervariable
cg19278235	-2.03495	0.0492958	0.925013	0.943736	3.91781	2.9771e-06	0.000338148	hypervariable
cg17370714	2.03654	0.0493698	0.026649	0.0136372	4.21005	8.02017e-07	0.000106273	hypervariable
cg05765582	-2.03364	0.0493872	0.913999	0.931175	3.8639	3.78357e-06	0.000417872	hypervariable
cg07080246	-2.0321	0.0493946	0.907394	0.926597	3.68471	8.34803e-06	0.000826598	hypervariable
cg19753896	-2.0337	0.0494665	0.883636	0.905658	3.96386	2.42436e-06	0.000282296	hypervariable
cg26980256	2.03254	0.0495233	0.0355915	0.0243276	3.8855	3.43746e-06	0.000384545	hypervariable
cg06254513	2.04747	0.0495421	0.164238	0.0809866	7.33513	3.48626e-13	2.00319e-10	hypervariable
cg15033669	2.13037	0.0495471	0.714771	0.656227	-3.24963	6.1737e-07	8.39983e-05	hypovariable
cg24388239	-2.03296	0.0495555	0.903212	0.929952	3.97631	2.29325e-06	0.000268979	hypervariable
cg09339462	2.03519	0.0495738	0.0194797	0.0148173	4.28827	5.62857e-07	7.74374e-05	hypervariable
cg23132611	-2.03049	0.0496149	0.883636	0.905061	3.74131	6.50802e-06	0.000667831	hypervariable
cg04929703	-2.1248	0.0497221	0.0874802	0.111127	-2.96542	4.84895e-06	0.000518181	hypovariable
cg14537800	2.02769	0.0498937	0.0938111	0.0749796	3.71744	7.2294e-06	0.000731489	hypervariable
cg07324101	-2.03549	0.0499988	0.920735	0.947245	4.94904	2.71214e-08	5.09628e-06	hypervariable
Note: AS_AVG refers to the average methylation level of AS patients. HC_AVG refers to the average methylation level of health controls. P(TT) refers to the the P values of t-test. P(BT) refers to the the P values of Bartlett’s test and q(BT) refers to the the adjusted P values of Bartlett’s test.

## Sheet: supplementary data S3
Supplementary Data S3. 4,144 differentially expressed genes (DEGs) identified associated with ankylosing spondylitis in the discovery cohort.
gene	logFC	average expression level	t	P value	FDR	B	group
FCGR1B	1.43749	1.13367	7.3393	1.2883e-09	1.72349e-05	11.6966	upregulated
IL1B	1.85673	1.548	6.84365	8.07878e-09	5.4039e-05	9.98646	upregulated
SERTAD1	0.782511	0.765294	6.6927	1.41278e-08	6.30008e-05	9.46517	upregulated
CCR1	1.12758	0.843843	6.59961	1.99373e-08	6.66802e-05	9.14378	upregulated
THBD	1.63384	0.974118	6.51568	2.71905e-08	6.76817e-05	8.8542	upregulated
HPSE	0.714792	0.609431	6.48588	3.03551e-08	6.76817e-05	8.75144	upregulated
NRG1	1.03136	0.898255	6.39707	4.21349e-08	8.05259e-05	8.44531	upregulated
C5orf45	-0.660376	-0.464255	-6.30692	5.87522e-08	8.93146e-05	8.1349	downregulated
IFT80	-0.573463	-0.453725	-6.30083	6.0086e-08	8.93146e-05	8.11394	downregulated
ZNF439	-0.863887	-0.512608	-6.26665	6.81489e-08	9.11696e-05	7.99636	downregulated
BAIAP2L2	-0.476469	-0.373569	-6.2075	8.47261e-08	0.000103042	7.79302	downregulated
PLIN3	0.560834	0.272549	6.17509	9.54545e-08	0.000105636	7.68168	upregulated
PYDC1	0.579797	0.538725	6.15531	1.02652e-07	0.000105636	7.61379	upregulated
COQ10A	-0.535937	-0.469216	-6.05063	1.5076e-07	0.000139216	7.25481	downregulated
FPR1	1.03652	0.90049	6.04115	1.56095e-07	0.000139216	7.22233	upregulated
ITGB1BP2	-0.622663	-0.145431	-6.00747	1.76602e-07	0.000147238	7.10704	downregulated
RILP	0.573823	0.387294	5.99171	1.87101e-07	0.000147238	7.0531	upregulated
C19orf38	0.556631	0.300294	5.95441	2.14474e-07	0.000159402	6.92557	upregulated
MGC40069	-0.88271	-0.478549	-5.92408	2.39639e-07	0.000163346	6.82195	downregulated
Q16594	-0.778529	-0.580824	-5.91892	2.44201e-07	0.000163346	6.80433	downregulated
ADM	1.44274	0.839157	5.88778	2.7363e-07	0.000166491	6.69806	upregulated
ASGR2	0.751273	0.275706	5.88762	2.73794e-07	0.000166491	6.6975	upregulated
ABHD4	0.555002	0.204804	5.87	2.91991e-07	0.000169837	6.6374	upregulated
CEP70	-0.565744	-0.404333	-5.84658	3.18049e-07	0.000177286	6.55755	downregulated
DDHD2	-0.351489	-0.326	-5.80185	3.7438e-07	0.000199643	6.40526	downregulated
PLAUR	1.01455	0.596588	5.79204	3.88005e-07	0.000199643	6.37187	upregulated
H2BFM	-0.553587	-0.582294	-5.77088	4.19082e-07	0.000205083	6.29991	downregulated
SNX25	-0.645347	-0.53002	-5.76431	4.29236e-07	0.000205083	6.27755	downregulated
CXCL2	0.607911	0.249765	5.72663	4.92287e-07	0.000219836	6.14956	upregulated
FAM226A	-0.497824	-0.375549	-5.7242	4.96654e-07	0.000219836	6.14131	downregulated
TBXAS1	0.659489	0.591216	5.71722	5.09413e-07	0.000219836	6.11763	upregulated
CCRL2	0.952292	0.466294	5.68604	5.70511e-07	0.000238509	6.01184	upregulated
CINP	0.456415	0.509078	5.67252	5.99202e-07	0.000242781	5.96603	upregulated
KIF5C	-0.836108	-0.614373	-5.66218	6.22109e-07	0.000242781	5.93099	downregulated
PFKFB4	0.702665	0.57151	5.65255	6.4423e-07	0.000242781	5.89837	upregulated
POMT2	-0.471165	-0.246294	-5.64868	6.53319e-07	0.000242781	5.88529	downregulated
CXorf57	-0.847305	-0.767078	-5.64084	6.72178e-07	0.000243038	5.85871	downregulated
GRINA	0.5589	0.225824	5.62792	7.04394e-07	0.000245136	5.815	upregulated
TAS2R19	-0.546887	-0.331922	-5.62394	7.14628e-07	0.000245136	5.80153	downregulated
RIC3	-0.649026	-0.611706	-5.61384	7.41251e-07	0.000247912	5.76738	downregulated
TCF3	-0.491198	-0.313922	-5.60195	7.73854e-07	0.000252503	5.72719	downregulated
MAP3K9	-0.474334	-0.407471	-5.578	8.43904e-07	0.000262748	5.64628	downregulated
AES	-0.522181	-0.674804	-5.57168	8.63416e-07	0.000262748	5.62494	downregulated
SLC6A16	-0.417815	-0.439216	-5.57144	8.64175e-07	0.000262748	5.62412	downregulated
TNKS	-0.43086	-0.440745	-5.56019	9.00058e-07	0.000263629	5.58614	downregulated
LIN7A	0.9185	0.541804	5.5553	9.16088e-07	0.000263629	5.56966	upregulated
SLC2A3	0.737379	0.363961	5.55227	9.26191e-07	0.000263629	5.55942	upregulated
ANKRD52	-0.459305	-0.354235	-5.5396	9.69546e-07	0.00027022	5.51671	downregulated
KAT2A	-0.682544	-0.391529	-5.51951	1.04249e-06	0.000280441	5.449	downregulated
MT1X	0.438194	0.288353	5.5076	1.08825e-06	0.000280441	5.40889	upregulated
SEL1L3	-0.58934	-0.632176	-5.50739	1.08909e-06	0.000280441	5.40818	downregulated
ODF2L	-0.681892	-0.322333	-5.50574	1.0956e-06	0.000280441	5.40261	downregulated
ALMS1	-0.799537	-0.507843	-5.50186	1.11103e-06	0.000280441	5.38955	downregulated
LOC283911	-0.546645	-0.283275	-5.48944	1.16191e-06	0.000287852	5.34776	downregulated
LOC101927372	-0.60939	-0.426314	-5.47633	1.21814e-06	0.00028865	5.30365	downregulated
LGALS3	0.489402	0.533529	5.47565	1.22111e-06	0.00028865	5.30137	upregulated
PCM1	-1.18856	-0.640608	-5.47367	1.22986e-06	0.00028865	5.29471	downregulated
DOK3	0.71355	0.420176	5.45971	1.29328e-06	0.000293041	5.24778	upregulated
OTUD3	-0.617073	-0.462333	-5.44673	1.35513e-06	0.000293041	5.20417	downregulated
PPP1R13B	-0.498582	-0.53851	-5.44298	1.37355e-06	0.000293041	5.19158	downregulated
LOC100507403	0.454617	0.411926	5.43658	1.4055e-06	0.000293041	5.17012	upregulated
FSCN1	0.6511	0.343667	5.43603	1.40831e-06	0.000293041	5.16825	upregulated
TMC8	-0.661544	-0.566765	-5.43563	1.41031e-06	0.000293041	5.16692	downregulated
MGAT1	0.427556	0.159137	5.43537	1.41167e-06	0.000293041	5.16603	upregulated
PLXNA1	-0.518673	-0.650922	-5.43225	1.42755e-06	0.000293041	5.15558	downregulated
INPP5E	-0.573465	-0.509176	-5.42874	1.44571e-06	0.000293041	5.14379	downregulated
ZBTB20	-0.796973	-0.588784	-5.42249	1.47855e-06	0.000295225	5.12283	downregulated
CD63	0.420232	0.471235	5.4165	1.51074e-06	0.000297215	5.10273	upregulated
ZNF345	-0.649547	-0.544373	-5.41086	1.54166e-06	0.000298903	5.08382	downregulated
ZMIZ2	-0.631287	-0.485824	-5.40005	1.60272e-06	0.000304647	5.04757	downregulated
CALML3	0.486416	0.268765	5.39761	1.61683e-06	0.000304647	5.03939	upregulated
DZIP3	-0.796029	-0.492961	-5.37094	1.77922e-06	0.000330589	4.95009	downregulated
MTERFD3	-0.634421	-0.482078	-5.36576	1.81259e-06	0.000331191	4.93275	downregulated
WDR35	-0.732606	-0.48851	-5.36279	1.83197e-06	0.000331191	4.92282	downregulated
KLF8	-0.569652	-0.372059	-5.35285	1.89842e-06	0.000338628	4.88958	downregulated
ALDH3B1	0.480292	0.205392	5.34856	1.92782e-06	0.000339346	4.87525	upregulated
HLX	0.778842	0.495314	5.33742	2.00634e-06	0.000348582	4.838	upregulated
HIST1H2AJ	0.535634	0.397431	5.32186	2.12127e-06	0.00035951	4.78603	upregulated
CARF	-0.860577	-0.713196	-5.319	2.14306e-06	0.00035951	4.7765	downregulated
UBTD1	0.55661	0.218431	5.31568	2.16869e-06	0.00035951	4.76541	upregulated
GPER1	0.386235	0.252188	5.31174	2.19949e-06	0.00035951	4.75225	upregulated
ANKRD26	-0.401047	-0.214824	-5.31122	2.2036e-06	0.00035951	4.75051	downregulated
ABCA5	-0.785195	-0.391725	-5.30747	2.23333e-06	0.000359971	4.738	downregulated
CCDC14	-0.838184	-0.883784	-5.29574	2.32901e-06	0.000367142	4.69887	downregulated
BANK1	-0.93155	-0.867686	-5.29529	2.33272e-06	0.000367142	4.69739	downregulated
PLEKHA1	-0.794855	-0.567647	-5.29032	2.37458e-06	0.000367942	4.6808	downregulated
CHML	-0.740363	-0.269275	-5.28818	2.3928e-06	0.000367942	4.67367	downregulated
CEBPB	0.915623	0.773255	5.27693	2.49092e-06	0.000376406	4.63619	upregulated
PIK3C2B	-0.469142	-0.251765	-5.27545	2.50412e-06	0.000376406	4.63125	downregulated
ALG10B	-0.712395	-0.358275	-5.2719	2.53606e-06	0.000376971	4.61943	downregulated
CDA	0.571579	0.32898	5.26334	2.61476e-06	0.000380205	4.59093	upregulated
DYNC2H1	-0.639076	-0.657608	-5.25816	2.66355e-06	0.000380205	4.57369	downregulated
SECTM1	0.761376	0.737647	5.25752	2.66962e-06	0.000380205	4.57156	upregulated
STIM2	-0.685018	-0.399333	-5.25732	2.6715e-06	0.000380205	4.57091	downregulated
IGFBP3	-0.680994	-0.624137	-5.24521	2.7894e-06	0.000387727	4.53063	downregulated
PPP1R3E	-0.518139	-0.244647	-5.24245	2.81708e-06	0.000387727	4.52142	downregulated
ZNF678	-0.72971	-0.387549	-5.23806	2.86152e-06	0.000387727	4.50682	downregulated
ALMS1P	-0.479889	-0.283647	-5.23735	2.86872e-06	0.000387727	4.50448	downregulated
SMA4	-0.845208	-0.576804	-5.23453	2.89769e-06	0.000387727	4.49511	downregulated
LOC101929687	-0.889856	-0.431843	-5.23119	2.93236e-06	0.000387727	4.48402	downregulated
CSPP1	-0.629613	-0.371706	-5.23007	2.94417e-06	0.000387727	4.48027	downregulated
ANKRD28	-0.684968	-0.514353	-5.2262	2.98495e-06	0.000387727	4.46744	downregulated
ZNF541	-0.465395	-0.136137	-5.22618	2.98519e-06	0.000387727	4.46737	downregulated
RSAD1	-0.422216	-0.156941	-5.21855	3.06746e-06	0.00038784	4.44201	downregulated
CEP290	-0.877823	-0.771078	-5.21824	3.07079e-06	0.00038784	4.441	downregulated
SOCS3	1.51561	0.821706	5.21804	3.07303e-06	0.00038784	4.44032	upregulated
UBAP1L	-0.742527	-0.48449	-5.21165	3.1438e-06	0.000393063	4.41909	downregulated
CLIC5	0.418645	0.306471	5.20867	3.17728e-06	0.000393571	4.40921	upregulated
PKI55	-0.30785	-0.384275	-5.20439	3.22605e-06	0.000395945	4.39501	downregulated
RNF43	-0.574452	-0.588176	-5.19856	3.2937e-06	0.000398891	4.37566	downregulated
NEK1	-0.667218	-0.522064	-5.19603	3.32344e-06	0.000398891	4.36728	downregulated
MS4A4A	1.12406	0.826451	5.19468	3.3395e-06	0.000398891	4.36278	upregulated
TSPAN4	0.518411	0.640863	5.18513	3.45475e-06	0.000406533	4.33115	upregulated
HIST2H2AA4	0.968024	0.458157	5.18436	3.46425e-06	0.000406533	4.32859	upregulated
SLC6A17	0.91734	0.635949	5.17808	3.54247e-06	0.000409045	4.30777	upregulated
WDR33	-0.861069	-0.214745	-5.17458	3.58686e-06	0.000409045	4.29616	downregulated
EVL	-0.546513	-0.362294	-5.17362	3.59903e-06	0.000409045	4.293	downregulated
FTMT	0.693085	0.487937	5.17292	3.60796e-06	0.000409045	4.29069	upregulated
IL27	0.782611	0.626255	5.16783	3.67387e-06	0.000413018	4.27382	upregulated
SYNE4	-0.289495	-0.197118	-5.15697	3.81829e-06	0.000423485	4.23787	downregulated
STRBP	-0.753768	-0.706373	-5.15609	3.83029e-06	0.000423485	4.23495	downregulated
RASGRP3	-0.742452	-0.702294	-5.15151	3.89297e-06	0.000426886	4.21982	downregulated
SLC15A3	0.496761	0.313353	5.1427	4.01657e-06	0.000436859	4.19068	upregulated
SERPINA1	0.498921	0.215216	5.13901	4.06952e-06	0.000439049	4.17847	upregulated
GSTO1	0.420084	0.184745	5.13283	4.15978e-06	0.000443866	4.15802	upregulated
SCAI	-0.973806	-0.685922	-5.13018	4.19896e-06	0.000443866	4.14929	downregulated
ANKAR	-0.579571	-0.267588	-5.12919	4.21371e-06	0.000443866	4.14602	downregulated
KIAA1407	-0.786529	-0.711686	-5.12493	4.27783e-06	0.0004471	4.13194	downregulated
BBS9	-0.439929	-0.291608	-5.12021	4.35009e-06	0.000451128	4.11633	downregulated
TRPC1	-0.908066	-0.438412	-5.11502	4.43066e-06	0.000455949	4.09922	downregulated
USP45	-0.44466	-0.301333	-5.10949	4.51844e-06	0.000461433	4.08094	downregulated
GPR84	0.772756	0.554765	5.09157	4.81415e-06	0.000486036	4.02186	upregulated
PHLPP2	-0.719439	-0.594706	-5.09053	4.83202e-06	0.000486036	4.01841	downregulated
LOC100132368	0.82974	0.659902	5.0873	4.88751e-06	0.000487949	4.00777	upregulated
JAK3	0.403418	0.491765	5.08065	5.00384e-06	0.000495568	3.98585	upregulated
CTSD	0.5289	0.0845882	5.0758	5.09027e-06	0.000495568	3.96989	upregulated
ZNF512	-0.683102	-0.542569	-5.07404	5.12214e-06	0.000495568	3.96408	downregulated
EGFL8	-0.527682	-0.149098	-5.07345	5.13283e-06	0.000495568	3.96213	downregulated
GK3P	0.699248	0.569333	5.07255	5.14905e-06	0.000495568	3.95919	upregulated
GRIN3A	0.83624	0.754188	5.0544	5.48995e-06	0.000521186	3.89946	upregulated
CAPRIN2	-0.805118	-0.408235	-5.05424	5.49314e-06	0.000521186	3.89892	downregulated
NEU1	0.394052	0.278922	5.04809	5.61377e-06	0.000528588	3.87868	upregulated
SMC5	-0.637484	-0.45349	-5.04625	5.65017e-06	0.000528588	3.87266	downregulated
XKR6	-0.653097	-0.80398	-5.0396	5.78447e-06	0.000537393	3.85078	downregulated
MCM9	-0.727631	-0.232235	-5.03492	5.88074e-06	0.00054257	3.8354	downregulated
IRGM	-0.641852	-0.532795	-5.02952	5.99369e-06	0.000546136	3.81768	downregulated
PPIF	0.713289	0.413118	5.02917	6.00105e-06	0.000546136	3.81653	upregulated
TMEM200C	0.837308	0.875902	5.02466	6.09716e-06	0.000551134	3.80173	upregulated
BEND4	-0.752456	-0.308725	-5.01063	6.40623e-06	0.000557847	3.75567	downregulated
PLEKHO2	0.526065	0.385765	5.01052	6.40871e-06	0.000557847	3.75531	upregulated
DSC1	-0.82151	-0.648549	-5.01043	6.41072e-06	0.000557847	3.75502	downregulated
ITGAX	0.8054	0.728157	5.00966	6.42821e-06	0.000557847	3.75248	upregulated
MAFB	0.907852	0.441431	5.00527	6.52822e-06	0.000557847	3.7381	upregulated
CD68	0.6203	0.265745	5.00385	6.561e-06	0.000557847	3.73344	upregulated
RDH5	-0.40225	-0.264255	-5.00381	6.56195e-06	0.000557847	3.7333	downregulated
WBP2	0.383052	0.259235	5.00327	6.57439e-06	0.000557847	3.73154	upregulated
ABLIM2	-0.357731	-0.371294	-5.00273	6.58694e-06	0.000557847	3.72976	downregulated
LOC100506123	-1.0184	-1.07498	-5.00129	6.62025e-06	0.000557847	3.72506	downregulated
COL4A4	-0.643011	-0.421	-5.00087	6.63011e-06	0.000557847	3.72368	downregulated
SLC5A3	-0.933406	-0.783765	-4.99236	6.83177e-06	0.000571221	3.69577	downregulated
RHPN1	-0.664169	-0.474961	-4.98141	7.09976e-06	0.000588769	3.65994	downregulated
FCAR	1.03703	1.097	4.98011	7.13236e-06	0.000588769	3.65567	upregulated
FOXH1	0.797871	0.58898	4.97847	7.17367e-06	0.000588769	3.65029	upregulated
LOC100506124	-0.684248	-0.647216	-4.97546	7.24991e-06	0.000591398	3.64045	downregulated
HIST2H2AB	0.775594	0.632039	4.95823	7.70227e-06	0.000621034	3.58409	upregulated
LOC100506538	-0.546705	-0.406961	-4.95809	7.70606e-06	0.000621034	3.58363	downregulated
ATF7IP2	-0.891165	-0.328588	-4.9513	7.89191e-06	0.000632203	3.56144	downregulated
LTK	0.820581	0.809784	4.94754	7.99655e-06	0.000636773	3.54918	upregulated
RHOB	0.59299	0.401745	4.94484	8.07287e-06	0.000639046	3.54033	upregulated
PAN2	-0.585611	-0.56551	-4.93761	8.28004e-06	0.00065159	3.51674	downregulated
DIS3L2	-0.576758	-0.0350784	-4.93508	8.35387e-06	0.000653556	3.50848	downregulated
SSTR3	0.802081	0.788039	4.93084	8.47891e-06	0.000659482	3.49465	upregulated
FTHL17	0.415094	0.0724118	4.92575	8.63161e-06	0.000662027	3.47803	upregulated
SRA1	0.45099	0.252431	4.92432	8.67494e-06	0.000662027	3.47337	upregulated
LOC728431	0.639397	0.494353	4.92364	8.69563e-06	0.000662027	3.47115	upregulated
BDP1	-0.810468	-0.544137	-4.92318	8.70958e-06	0.000662027	3.46966	downregulated
PEX1	-0.508547	-0.301667	-4.91704	8.8988e-06	0.000669092	3.44965	downregulated
TREM1	0.816615	0.742824	4.91573	8.93991e-06	0.000669092	3.44536	upregulated
ZMAT1	-0.754826	-0.132216	-4.91355	9.00825e-06	0.000669092	3.43827	downregulated
GNRH1	-0.853452	-0.239765	-4.91271	9.03493e-06	0.000669092	3.43552	downregulated
LOC100507458	-0.501994	-0.388333	-4.91059	9.10207e-06	0.000669092	3.42863	downregulated
CCDC180	-0.665558	-0.648255	-4.90974	9.12925e-06	0.000669092	3.42585	downregulated
LOC100128108	-0.535097	-0.408255	-4.90787	9.18932e-06	0.000669092	3.41975	downregulated
LRRN3	-1.34484	-0.724451	-4.90745	9.20265e-06	0.000669092	3.4184	downregulated
APCDD1	0.733133	0.75068	4.90311	9.34343e-06	0.000674125	3.40427	upregulated
DZANK1	-0.506273	-0.506784	-4.90222	9.37264e-06	0.000674125	3.40136	downregulated
C10orf11	0.621939	0.511941	4.8942	9.63917e-06	0.000689587	3.37526	upregulated
ASB1	-0.536985	-0.432353	-4.89178	9.72123e-06	0.000691759	3.36737	downregulated
FSD1L	-0.687579	-0.36349	-4.87938	1.01518e-05	0.000713059	3.32704	downregulated
ATP6AP1	0.311423	0.175196	4.87899	1.01654e-05	0.000713059	3.32579	upregulated
YIPF2	0.372813	0.245412	4.87857	1.01805e-05	0.000713059	3.32442	upregulated
SIGLEC9	0.459735	0.330647	4.87398	1.0345e-05	0.000718929	3.3095	upregulated
SMIM7	0.351968	0.422941	4.87324	1.03718e-05	0.000718929	3.30709	upregulated
DYSF	0.76585	0.449667	4.86877	1.05349e-05	0.000726476	3.29257	upregulated
SMARCC2	-0.394823	-0.33449	-4.861	1.08246e-05	0.000741377	3.26733	downregulated
ING5	-0.639515	-0.618275	-4.85835	1.09253e-05	0.000741377	3.25871	downregulated
ZNF507	-0.55586	-0.520725	-4.85718	1.097e-05	0.000741377	3.25491	downregulated
UBXN6	0.614977	0.41051	4.85624	1.1006e-05	0.000741377	3.25187	upregulated
PIEZO1	-0.506582	-0.448373	-4.85566	1.10281e-05	0.000741377	3.25	downregulated
EEF2K	-0.553535	-0.377863	-4.84842	1.13103e-05	0.000754332	3.22649	downregulated
CENPJ	-0.732823	-0.371941	-4.84689	1.13707e-05	0.000754332	3.22153	downregulated
RTTN	-0.549111	-0.275824	-4.8464	1.139e-05	0.000754332	3.21996	downregulated
TMEM237	-0.614679	-0.415078	-4.84086	1.16122e-05	0.000763331	3.20198	downregulated
LOC100506791	0.805032	0.743204	4.84017	1.164e-05	0.000763331	3.19976	upregulated
SLC39A13	-0.401248	-0.524196	-4.83326	1.19236e-05	0.000778116	3.17736	downregulated
MFSD8	-0.719698	-0.408314	-4.83107	1.20148e-05	0.000780261	3.17027	downregulated
CXCL16	0.754347	0.610275	4.82501	1.22713e-05	0.000789329	3.15062	upregulated
DCST1	0.809785	0.655247	4.8223	1.23874e-05	0.000789329	3.14186	upregulated
AQP9	1.35744	1.30796	4.81981	1.24955e-05	0.000789329	3.13378	upregulated
TP53I13	-0.355915	-0.17149	-4.81979	1.2496e-05	0.000789329	3.13374	downregulated
MT1B	0.538566	0.348314	4.81972	1.24991e-05	0.000789329	3.13351	upregulated
NOTCH2	0.360234	0.00621569	4.8194	1.2513e-05	0.000789329	3.13248	upregulated
RAB3IP	-0.621898	-0.415667	-4.81743	1.25992e-05	0.000789329	3.12609	downregulated
KLHL14	-0.634645	-0.691964	-4.81681	1.26264e-05	0.000789329	3.12408	downregulated
SLC2A14	0.720952	0.255725	4.81395	1.27528e-05	0.000793523	3.11482	upregulated
EIF5A2	-0.623331	-0.336137	-4.80998	1.29299e-05	0.000795388	3.10199	downregulated
KLF12	-1.01163	-0.710314	-4.80994	1.29319e-05	0.000795388	3.10185	downregulated
MAP1LC3A	0.61701	0.283745	4.80929	1.29612e-05	0.000795388	3.09975	upregulated
SACS	-0.935652	-0.373529	-4.80538	1.31385e-05	0.000802588	3.08711	downregulated
GLIPR2	0.450248	0.50298	4.8016	1.33124e-05	0.000809517	3.07488	upregulated
CLEC12B	0.510048	0.531529	4.7946	1.36403e-05	0.000825699	3.05225	upregulated
LILRA4	0.459897	0.124745	4.79098	1.38126e-05	0.000832363	3.04058	upregulated
DUS1L	-0.339547	-0.161941	-4.78772	1.39697e-05	0.000836043	3.03006	downregulated
C5AR1	1.03314	1.06714	4.78713	1.39986e-05	0.000836043	3.02813	upregulated
ANPEP	0.810627	0.265784	4.77949	1.43745e-05	0.000854429	3.00349	upregulated
ZRANB2	-1.07743	-0.751157	-4.7783	1.44342e-05	0.000854429	2.99964	downregulated
NRN1L	-0.41021	-0.373843	-4.77497	1.46021e-05	0.00086056	2.98889	downregulated
CEP128	-0.458453	-0.310118	-4.76937	1.48884e-05	0.000871076	2.97083	downregulated
ARHGAP12	-0.849989	-0.24151	-4.76829	1.4944e-05	0.000871076	2.96736	downregulated
SH2D3A	-0.396371	-0.436431	-4.76559	1.50847e-05	0.000871076	2.95865	downregulated
LOC100505771	-0.402976	-0.285196	-4.76472	1.51306e-05	0.000871076	2.95583	downregulated
ARHGEF10	0.785719	0.817294	4.76435	1.515e-05	0.000871076	2.95464	upregulated
CD96	-0.792648	-0.629706	-4.76394	1.51712e-05	0.000871076	2.95334	downregulated
SCART1	-0.461705	-0.421294	-4.75536	1.56295e-05	0.000893552	2.92567	downregulated
LOC115110	-0.421311	-0.395941	-4.75238	1.57916e-05	0.000898547	2.91607	downregulated
ITGB7	-0.420973	-0.477235	-4.75129	1.58512e-05	0.000898547	2.91257	downregulated
IFNGR2	0.637135	0.302078	4.74996	1.59243e-05	0.000898885	2.90829	upregulated
HIST1H2AK	0.579473	0.480078	4.74145	1.64004e-05	0.000921865	2.88091	upregulated
GDAP1	-0.734298	-0.268588	-4.73734	1.66356e-05	0.000931174	2.86768	downregulated
FANCG	-0.312235	-0.28349	-4.7324	1.69224e-05	0.000943284	2.85178	downregulated
TBC1D19	-0.516115	-0.156667	-4.72782	1.71924e-05	0.000954358	2.83707	downregulated
CAPS2	-0.735642	-0.423255	-4.71819	1.77744e-05	0.000978026	2.80613	downregulated
FAN1	-0.710716	-0.407804	-4.71818	1.77751e-05	0.000978026	2.8061	downregulated
SIGLEC15	0.653026	0.602137	4.71716	1.78381e-05	0.000978026	2.80281	upregulated
LOC100128019	-0.731463	-0.702765	-4.71335	1.80744e-05	0.000979611	2.79058	downregulated
TGFB3	-0.470152	-0.167078	-4.713	1.80963e-05	0.000979611	2.78945	downregulated
CAMK2N1	-0.642016	-0.562745	-4.71215	1.81491e-05	0.000979611	2.78674	downregulated
MORC4	-0.444745	-0.235235	-4.71179	1.81721e-05	0.000979611	2.78557	downregulated
CASK	-0.6658	-0.623902	-4.71082	1.82332e-05	0.000979611	2.78245	downregulated
ZBTB25	-0.557877	-0.578902	-4.70498	1.86041e-05	0.00099209	2.76373	downregulated
LOC338620	-1.18432	-1.03598	-4.70483	1.86137e-05	0.00099209	2.76325	downregulated
ATAT1	-0.604455	-0.410314	-4.69619	1.91774e-05	0.0010147	2.73553	downregulated
LOC338799	-0.774056	-0.805255	-4.6953	1.92363e-05	0.0010147	2.73268	downregulated
LOC286367	-0.605744	-0.186647	-4.69486	1.92654e-05	0.0010147	2.73128	downregulated
ZNF347	-0.650074	-0.531843	-4.68907	1.96539e-05	0.0010311	2.71272	downregulated
DGKD	-0.580911	-0.825353	-4.68622	1.9848e-05	0.0010365	2.7036	downregulated
CRYGS	-0.845656	-0.367176	-4.68529	1.99119e-05	0.0010365	2.70061	downregulated
METTL17	-0.290571	-0.247922	-4.68415	1.99903e-05	0.00103655	2.69696	downregulated
LYL1	0.512129	0.213294	4.68211	2.01317e-05	0.00103985	2.69041	upregulated
GALK1	0.63044	0.524059	4.67499	2.06316e-05	0.00105844	2.66762	upregulated
HIST1H4I	0.635974	0.769373	4.67473	2.06498e-05	0.00105844	2.6668	upregulated
HIST1H2AG	0.704061	0.398059	4.67223	2.08288e-05	0.00106181	2.65878	upregulated
ASNS	-0.583573	-0.319471	-4.67159	2.08742e-05	0.00106181	2.65676	downregulated
SFI1	-0.528418	-0.123745	-4.6684	2.1105e-05	0.00106587	2.64654	downregulated
HTRA1	1.08741	0.748275	4.66829	2.11134e-05	0.00106587	2.64617	upregulated
SLC4A7	-0.782663	-0.561686	-4.66255	2.15344e-05	0.00108249	2.62784	downregulated
LOC155060	-0.673723	-0.572118	-4.66161	2.16045e-05	0.00108249	2.62482	downregulated
PCDH19	0.814308	0.680922	4.65759	2.19049e-05	0.00109345	2.61199	upregulated
FUT7	0.561595	0.459412	4.65272	2.2275e-05	0.00110779	2.59643	upregulated
ANKS6	-0.372523	-0.310235	-4.65121	2.23914e-05	0.00110823	2.59158	downregulated
NBPF3	-0.563531	-0.189588	-4.64956	2.25184e-05	0.00110823	2.58633	downregulated
SIRPA	0.664958	0.72349	4.64938	2.25324e-05	0.00110823	2.58576	upregulated
NCBP1	-0.401956	-0.240176	-4.64419	2.29381e-05	0.00112405	2.56918	downregulated
GM2A	0.53645	0.465627	4.64209	2.31045e-05	0.00112603	2.56247	upregulated
HIST1H3F	0.622602	0.712294	4.64156	2.31469e-05	0.00112603	2.56077	upregulated
TTC8	-0.506882	-0.248255	-4.63928	2.33286e-05	0.00112986	2.5535	downregulated
ABCB8	-0.453397	-0.197294	-4.63828	2.34091e-05	0.00112986	2.55031	downregulated
FAM3C	-0.673861	-0.710902	-4.63642	2.35589e-05	0.00112986	2.54438	downregulated
KATNAL1	-0.545897	-0.47302	-4.63572	2.36153e-05	0.00112986	2.54216	downregulated
HIST2H4B	0.600534	0.63098	4.63532	2.36477e-05	0.00112986	2.54089	upregulated
PDLIM7	0.486216	0.221843	4.63274	2.38589e-05	0.00113312	2.53263	upregulated
TBC1D2	0.511726	0.248549	4.63241	2.38855e-05	0.00113312	2.5316	upregulated
IKBKAP	-0.420939	-0.0787647	-4.62919	2.41515e-05	0.00114133	2.52131	downregulated
PPP1R3D	0.465974	0.238039	4.62825	2.42291e-05	0.00114133	2.51833	upregulated
HIST1H4F	0.603935	0.497098	4.62572	2.44405e-05	0.00114483	2.51027	upregulated
SIDT1	-0.552413	-0.72298	-4.62532	2.44746e-05	0.00114483	2.50897	downregulated
POLA1	-0.451795	-0.332471	-4.61455	2.5395e-05	0.00118374	2.4747	downregulated
MRPL35	-0.524582	-0.576314	-4.61344	2.54922e-05	0.00118415	2.47115	downregulated
TANGO2	0.504845	0.276667	4.61145	2.56667e-05	0.00118813	2.46481	upregulated
OR51I2	0.478432	0.296311	4.60908	2.5876e-05	0.00119369	2.45727	upregulated
CLMN	0.487031	0.252588	4.60659	2.60978e-05	0.00119978	2.44935	upregulated
ITPR3	-0.466226	-0.484392	-4.60103	2.65996e-05	0.00121866	2.43167	downregulated
CYTH3	-0.469513	-0.49149	-4.6	2.66944e-05	0.00121883	2.42837	downregulated
NAPA	0.562418	0.328412	4.59899	2.67864e-05	0.00121887	2.42517	upregulated
CYSTM1	0.667056	0.484216	4.59643	2.70222e-05	0.00122543	2.41704	upregulated
TYW5	-0.797081	-0.7	-4.59402	2.7246e-05	0.00123141	2.40938	downregulated
KTN1	-0.751448	-0.511863	-4.58634	2.79722e-05	0.00125997	2.38496	downregulated
AK9	-0.655405	-0.630333	-4.58512	2.80896e-05	0.00126101	2.38108	downregulated
FLOT1	0.411929	0.167588	4.58168	2.84219e-05	0.00127167	2.37016	upregulated
SLC35F2	-0.385381	-0.276451	-4.58061	2.85261e-05	0.00127207	2.36676	downregulated
CHD3	-0.424856	-0.600196	-4.57048	2.95312e-05	0.00130888	2.33462	downregulated
BBS2	-0.618937	-0.296667	-4.57032	2.95471e-05	0.00130888	2.33412	downregulated
HIST1H4H	0.67524	0.83149	4.56834	2.9748e-05	0.00130956	2.32784	upregulated
TRAPPC5	0.433305	0.420431	4.56824	2.97584e-05	0.00130956	2.32751	upregulated
C14orf182	-0.611748	-0.537647	-4.56575	3.00125e-05	0.00131285	2.31962	downregulated
SHPRH	-0.625735	-0.454549	-4.56518	3.00708e-05	0.00131285	2.31782	downregulated
CCDC149	0.507952	0.549255	4.56463	3.01275e-05	0.00131285	2.31607	upregulated
AGTRAP	0.524063	0.375098	4.55891	3.07213e-05	0.00133438	2.29796	upregulated
NPIPB6	-0.755527	-0.770392	-4.55757	3.08625e-05	0.00133618	2.2937	downregulated
OASL	0.968137	0.484725	4.55573	3.10567e-05	0.00133833	2.28789	upregulated
APH1B	0.456845	0.20449	4.5544	3.1199e-05	0.00133833	2.28364	upregulated
DPCD	0.574735	0.226549	4.55378	3.12643e-05	0.00133833	2.2817	upregulated
SYCP2	-0.669206	-0.484772	-4.55333	3.13125e-05	0.00133833	2.28028	downregulated
PVRL2	0.820705	0.39351	4.54934	3.1742e-05	0.00134674	2.26763	upregulated
TTYH1	0.737584	0.672235	4.54727	3.19674e-05	0.00134674	2.26107	upregulated
ETAA1	-0.691747	-0.349824	-4.54403	3.23226e-05	0.00134674	2.25082	downregulated
METTL3	-0.73754	-0.642059	-4.54315	3.24192e-05	0.00134674	2.24805	downregulated
HIST1H2AD	0.812997	0.517275	4.5413	3.26241e-05	0.00134674	2.2422	upregulated
DIS3L	-0.604705	-0.259216	-4.5412	3.26358e-05	0.00134674	2.24187	downregulated
TLE3	0.538361	0.592039	4.54113	3.26432e-05	0.00134674	2.24166	upregulated
ZNF195	-0.54036	-0.582804	-4.54026	3.27406e-05	0.00134674	2.2389	downregulated
FASTK	-0.397139	-0.356098	-4.53937	3.28405e-05	0.00134674	2.23607	downregulated
2021-03-09	-0.351635	-0.291039	-4.53792	3.30027e-05	0.00134674	2.2315	downregulated
TMEM95	0.820095	0.855039	4.53751	3.3049e-05	0.00134674	2.2302	upregulated
SLC25A32	-0.536252	-0.617157	-4.53726	3.30768e-05	0.00134674	2.22942	downregulated
LOC100506473	-0.583931	-0.530588	-4.53722	3.30811e-05	0.00134674	2.2293	downregulated
NOP10	0.512968	0.497804	4.53683	3.31256e-05	0.00134674	2.22805	upregulated
TCP11L1	0.302594	-0.0774706	4.53636	3.31782e-05	0.00134674	2.22658	upregulated
TRAF1	-0.441787	-0.563137	-4.53549	3.32774e-05	0.00134674	2.22381	downregulated
LILRB3	0.475906	0.0941765	4.53521	3.33086e-05	0.00134674	2.22294	upregulated
UBE2Q2P3	-0.731818	-0.64598	-4.53479	3.33567e-05	0.00134674	2.2216	downregulated
EGR1	1.69373	1.69302	4.53422	3.34219e-05	0.00134674	2.21979	upregulated
ZNF862	-0.53771	-0.304843	-4.53185	3.36929e-05	0.00135358	2.2123	downregulated
ATP8A1	-0.884324	-0.54998	-4.52958	3.39537e-05	0.00135518	2.20514	downregulated
BMPR2	-0.49767	-0.446755	-4.529	3.40215e-05	0.00135518	2.20329	downregulated
CEBPD	0.498269	0.50602	4.52887	3.40365e-05	0.00135518	2.20288	upregulated
PLEKHG1	-0.839348	-0.920392	-4.52705	3.42486e-05	0.00135589	2.19712	downregulated
LYSMD4	-0.411466	-0.318157	-4.5267	3.42887e-05	0.00135589	2.19604	downregulated
SLC19A1	0.629615	0.558157	4.52441	3.45575e-05	0.00135589	2.18879	upregulated
CHTF18	-0.462548	-0.428157	-4.52423	3.45782e-05	0.00135589	2.18824	downregulated
HAAO	0.499448	0.231686	4.52396	3.46099e-05	0.00135589	2.18739	upregulated
BLVRB	0.735463	0.747196	4.52352	3.46625e-05	0.00135589	2.18598	upregulated
GTF3A	-0.412087	-0.302784	-4.51792	3.53292e-05	0.00137794	2.16831	downregulated
AHI1	-0.704177	-0.759529	-4.51698	3.54422e-05	0.00137833	2.16535	downregulated
PCNXL2	-0.561032	-0.46802	-4.51508	3.5673e-05	0.00138328	2.15933	downregulated
LOC392288	0.479355	0.566373	4.51154	3.61043e-05	0.00139433	2.14818	upregulated
SMARCAD1	-0.866597	-0.590255	-4.51104	3.61662e-05	0.00139433	2.14659	downregulated
PQLC1	0.419311	0.0877255	4.51003	3.62912e-05	0.00139513	2.14339	upregulated
PLXNA4	0.409648	0.309898	4.50873	3.6452e-05	0.00139668	2.13929	upregulated
ZNF493	-0.536019	-0.542216	-4.50801	3.65405e-05	0.00139668	2.13704	downregulated
TSEN34	0.66061	0.730647	4.50397	3.7046e-05	0.00141197	2.1243	upregulated
ATR	-0.923092	-0.710745	-4.50138	3.73735e-05	0.00142041	2.11614	downregulated
FAM229A	-0.419379	-0.354667	-4.50038	3.75011e-05	0.00142122	2.11298	downregulated
C20orf195	-0.419513	-0.373098	-4.49516	3.81722e-05	0.00144224	2.09653	downregulated
MS4A1	-0.968424	-0.737	-4.49226	3.855e-05	0.00144224	2.0874	downregulated
HAUS6	-0.815892	-0.502784	-4.49216	3.85632e-05	0.00144224	2.08708	downregulated
SLC11A1	0.692671	0.497235	4.49175	3.86166e-05	0.00144224	2.0858	upregulated
FAM49A	0.693621	0.527863	4.49172	3.86208e-05	0.00144224	2.0857	upregulated
NMT2	-0.640742	-0.780471	-4.4911	3.87026e-05	0.00144224	2.08373	downregulated
SLAMF1	-0.539397	-0.340569	-4.48948	3.89159e-05	0.00144616	2.07864	downregulated
FAM57B	0.793887	0.908059	4.48716	3.92239e-05	0.00145356	2.07133	upregulated
ZNF793	-0.738194	-0.239706	-4.48579	3.94058e-05	0.00145627	2.06704	downregulated
JMJD7-PLA2G4B	-0.363047	-0.378725	-4.48411	3.9632e-05	0.0014606	2.06173	downregulated
IRF2BPL	0.514792	0.344863	4.48209	3.99044e-05	0.00146341	2.05538	upregulated
BCKDK	0.419129	0.311765	4.48192	3.99272e-05	0.00146341	2.05485	upregulated
ZNF235	-0.593123	-0.349725	-4.481	4.00519e-05	0.00146398	2.05196	downregulated
WIPI1	0.553665	0.499941	4.47821	4.04332e-05	0.00147388	2.04318	upregulated
RNASE3	0.801042	0.526608	4.47713	4.05818e-05	0.00147528	2.03977	upregulated
MREG	-0.523869	-0.44398	-4.47623	4.07059e-05	0.00147578	2.03694	downregulated
OSBPL10	-0.676411	-0.646902	-4.47533	4.083e-05	0.00147628	2.03412	downregulated
LOC100499194	0.74792	0.688403	4.4729	4.11684e-05	0.0014845	2.02647	upregulated
HAPLN2	0.796456	1.05247	4.46886	4.1736e-05	0.00149955	2.01378	upregulated
IFI27	1.31794	0.674451	4.46834	4.18099e-05	0.00149955	2.01214	upregulated
RHOG	0.393139	0.0386667	4.46605	4.21354e-05	0.00150129	2.00495	upregulated
ALDOA	0.319092	0.245608	4.46488	4.23032e-05	0.00150129	2.00126	upregulated
TTC3	-0.77414	-1.07071	-4.46477	4.23189e-05	0.00150129	2.00092	downregulated
UTP20	-0.433498	-0.231549	-4.46422	4.23979e-05	0.00150129	1.99919	downregulated
RBM17	-0.534016	-0.441098	-4.46406	4.24196e-05	0.00150129	1.99872	downregulated
LPO	0.555914	0.529541	4.46169	4.27617e-05	0.00150263	1.99127	upregulated
LOC100506518	-0.493358	-0.250784	-4.46126	4.28251e-05	0.00150263	1.9899	downregulated
LTBR	0.476498	0.338686	4.46125	4.28254e-05	0.00150263	1.98989	upregulated
CRYZ	-0.767979	-0.811961	-4.46069	4.29067e-05	0.00150263	1.98813	downregulated
BCAP29	-0.599331	-0.470549	-4.45845	4.32336e-05	0.00150907	1.9811	downregulated
IL16	0.703344	0.597373	4.45789	4.33161e-05	0.00150907	1.97933	upregulated
ZCCHC14	-0.707731	-0.235039	-4.45671	4.34892e-05	0.00151116	1.97563	downregulated
NT5E	-0.638208	-0.52498	-4.45564	4.36471e-05	0.00151264	1.97228	downregulated
WDR59	-0.343566	-0.495784	-4.45427	4.38499e-05	0.00151264	1.96798	downregulated
SLC43A2	0.652011	0.523471	4.45366	4.39404e-05	0.00151264	1.96607	upregulated
NUBPL	-0.542477	-0.353941	-4.45337	4.3984e-05	0.00151264	1.96515	downregulated
LIMK2	0.90504	0.725373	4.44199	4.57105e-05	0.00156799	1.92947	upregulated
RHOT1	0.293777	0.318471	4.44046	4.59486e-05	0.00157212	1.92465	upregulated
NPL	0.612911	0.602804	4.43474	4.68448e-05	0.0015987	1.90675	upregulated
CEACAM20	0.417927	0.105784	4.43293	4.71323e-05	0.00160442	1.90108	upregulated
DNAH17	0.614702	0.651392	4.42977	4.76391e-05	0.00161089	1.89117	upregulated
AGL	-0.857594	-0.592882	-4.42956	4.76722e-05	0.00161089	1.89053	downregulated
KIAA0408	-0.685905	-0.771373	-4.42897	4.77674e-05	0.00161089	1.88868	downregulated
PDE4D	-0.659813	-0.722863	-4.42858	4.78313e-05	0.00161089	1.88744	downregulated
UPP1	0.518171	0.298667	4.42752	4.80022e-05	0.00161089	1.88414	upregulated
UBE2G2	-0.29471	-0.170137	-4.42682	4.81166e-05	0.00161089	1.88193	downregulated
MEFV	0.558579	0.495078	4.42652	4.81654e-05	0.00161089	1.88099	upregulated
MT1HL1	0.431184	0.291392	4.42554	4.83242e-05	0.00161217	1.87794	upregulated
CPQ	0.558261	0.266235	4.42097	4.90768e-05	0.00163209	1.86362	upregulated
CD300LB	0.422026	0.163725	4.42043	4.91653e-05	0.00163209	1.86195	upregulated
KRTCAP3	-0.414588	-0.267055	-4.41886	4.94267e-05	0.00163671	1.85704	downregulated
CD19	-0.743305	-1.37186	-4.41361	5.03106e-05	0.00166097	1.84062	downregulated
GSTZ1	0.310327	0.27098	4.41304	5.04078e-05	0.00166097	1.83883	upregulated
AXL	0.616047	0.58051	4.40893	5.11111e-05	0.00168001	1.826	upregulated
CD14	0.543539	0.265686	4.39941	5.27773e-05	0.00173053	1.79628	upregulated
IFI6	0.85025	0.308569	4.39729	5.31556e-05	0.00173867	1.78967	upregulated
SMARCE1	-0.568139	-0.451039	-4.39584	5.34172e-05	0.00174296	1.78512	downregulated
CYLD	-0.682337	-0.492804	-4.39296	5.39374e-05	0.00175429	1.77615	downregulated
LOC100270804	-0.75771	-0.698569	-4.39247	5.40265e-05	0.00175429	1.77462	downregulated
ZEB1	-0.669798	-0.523882	-4.39148	5.42062e-05	0.00175586	1.77154	downregulated
FCGBP	-0.892461	-0.662176	-4.38846	5.47614e-05	0.00176729	1.7621	downregulated
CST5	0.476213	0.297863	4.38812	5.48233e-05	0.00176729	1.76106	upregulated
IFI35	0.414266	0.384059	4.38602	5.5212e-05	0.00177554	1.75452	upregulated
ZBTB41	-0.709363	-0.473431	-4.37879	5.65726e-05	0.00181238	1.73197	downregulated
KIAA0930	0.412218	0.262314	4.37849	5.66284e-05	0.00181238	1.73106	upregulated
HEPACAM2	0.642141	0.461622	4.37747	5.68229e-05	0.00181426	1.72789	upregulated
E2F5	-0.572292	-0.685314	-4.37442	5.74093e-05	0.00182862	1.71838	downregulated
NCAPG2	-0.574961	-0.209686	-4.3729	5.77037e-05	0.00183363	1.71364	downregulated
CRIP3	-0.524945	-0.512784	-4.37068	5.81366e-05	0.00184301	1.70672	downregulated
KIAA2026	-0.496389	-0.530176	-4.36904	5.84578e-05	0.00184881	1.70162	downregulated
RNASEH2C	-0.536029	-0.452922	-4.36732	5.87964e-05	0.00185514	1.69627	downregulated
TYROBP	0.427419	0.209804	4.36583	5.90918e-05	0.00185721	1.69163	upregulated
SLC9A5	0.771335	0.59371	4.36559	5.91397e-05	0.00185721	1.69088	upregulated
G6PD	0.442248	0.270118	4.36092	6.00733e-05	0.00188211	1.67638	upregulated
GLT1D1	0.641068	0.607569	4.35821	6.06227e-05	0.00189482	1.66795	upregulated
DISP1	-0.400276	-0.105255	-4.35753	6.07622e-05	0.00189482	1.66583	downregulated
SGK1	0.951944	0.824882	4.35586	6.11024e-05	0.00189929	1.66066	upregulated
ECHDC2	-0.457685	-0.032451	-4.35544	6.11897e-05	0.00189929	1.65934	downregulated
CD2AP	-0.454195	-0.282529	-4.35463	6.13569e-05	0.00190008	1.65681	downregulated
HSF4	0.46689	0.368196	4.35388	6.15104e-05	0.00190043	1.6545	upregulated
RAD17	-0.515111	-0.296157	-4.35218	6.18628e-05	0.00190231	1.64921	downregulated
THEM4	-0.559248	-0.429235	-4.35191	6.19188e-05	0.00190231	1.64837	downregulated
TAS1R3	-0.477711	-0.198824	-4.35109	6.20904e-05	0.00190231	1.64581	downregulated
SH2B2	0.573784	0.351471	4.35085	6.21401e-05	0.00190231	1.64507	upregulated
DEFB104B	0.544309	0.592739	4.35012	6.22919e-05	0.0019026	1.64281	upregulated
NAA40	-0.427274	-0.299216	-4.34625	6.31056e-05	0.00191884	1.6308	downregulated
HIST1H2AB	0.549326	0.548804	4.34623	6.31103e-05	0.00191884	1.63073	upregulated
GTF3C5	0.623947	0.491412	4.34485	6.34029e-05	0.00192113	1.62645	upregulated
NCF4	0.591916	0.370392	4.34452	6.3473e-05	0.00192113	1.62543	upregulated
LUC7L3	-0.938226	-0.455294	-4.34335	6.37221e-05	0.00192432	1.6218	downregulated
PRSS53	-0.341577	-0.0697255	-4.34031	6.43746e-05	0.00193588	1.61237	downregulated
RASAL3	-0.569877	-0.439196	-4.33973	6.45014e-05	0.00193588	1.61055	downregulated
NLRP3	0.595702	0.348843	4.33922	6.46104e-05	0.00193588	1.60899	upregulated
WDPCP	0.570253	0.612275	4.33851	6.47642e-05	0.00193588	1.60679	upregulated
AGPAT5	-0.745995	-0.451098	-4.33809	6.48551e-05	0.00193588	1.60549	downregulated
GPR119	0.340256	0.172373	4.33746	6.49931e-05	0.00193588	1.60352	upregulated
C4orf21	-0.702497	-0.187608	-4.33646	6.52123e-05	0.00193588	1.60041	downregulated
LOC101928143	0.706134	0.659569	4.33581	6.53534e-05	0.00193588	1.59841	upregulated
CST3	0.412361	0.221451	4.33505	6.55203e-05	0.00193588	1.59605	upregulated
WDR93	0.742626	0.462	4.33491	6.5552e-05	0.00193588	1.5956	upregulated
NUP205	-0.492777	-0.213431	-4.33315	6.59386e-05	0.00194301	1.59016	downregulated
SORD	-0.495616	-0.283157	-4.33235	6.61156e-05	0.00194394	1.58768	downregulated
EPSTI1	0.764603	0.817059	4.33007	6.66234e-05	0.00195172	1.5806	upregulated
TMEM116	-0.554487	-0.639941	-4.32985	6.66718e-05	0.00195172	1.57992	downregulated
CECR6	0.581971	0.307647	4.32837	6.70027e-05	0.00195697	1.57534	upregulated
CDK10	-0.515402	-0.188333	-4.32757	6.71822e-05	0.00195697	1.57287	downregulated
CASP8AP2	-0.741913	-0.231667	-4.32709	6.729e-05	0.00195697	1.57138	downregulated
AGBL2	-0.49034	-0.379	-4.32268	6.82916e-05	0.00197975	1.55771	downregulated
CBLN3	-0.635774	-0.796451	-4.32234	6.83694e-05	0.00197975	1.55666	downregulated
AKAP11	-0.804373	-0.579882	-4.31732	6.95261e-05	0.0019985	1.54113	downregulated
GKAP1	-0.521605	-0.154804	-4.31658	6.96989e-05	0.0019985	1.53884	downregulated
RSPO3	0.544881	0.470625	4.31626	6.97752e-05	0.0019985	1.53783	upregulated
MAPK14	0.504629	0.492235	4.31568	6.99091e-05	0.0019985	1.53605	upregulated
TEX10	-0.539016	-0.368137	-4.31547	6.99584e-05	0.0019985	1.5354	downregulated
SPIN2B	-0.381497	-0.34749	-4.31502	7.00633e-05	0.0019985	1.53401	downregulated
IER3	0.902985	0.955824	4.3144	7.02099e-05	0.0019985	1.53208	upregulated
TFB2M	-0.509803	-0.36298	-4.31439	7.0212e-05	0.0019985	1.53205	downregulated
FCN1	0.474279	0.265137	4.31319	7.04934e-05	0.0019992	1.52835	upregulated
C15orf41	-0.346958	-0.289196	-4.3126	7.06326e-05	0.0019992	1.52653	downregulated
GLI1	-0.47764	-0.17098	-4.31238	7.06847e-05	0.0019992	1.52584	downregulated
STIL	0.470976	0.165529	4.31169	7.08496e-05	0.00199963	1.52369	upregulated
GAB2	0.621574	0.25702	4.30765	7.18116e-05	0.00201539	1.51121	upregulated
PVRL3	-0.469727	-0.395471	-4.30653	7.20811e-05	0.00201539	1.50775	downregulated
OGT	-0.872013	-0.675647	-4.30646	7.20983e-05	0.00201539	1.50752	downregulated
STRN	-0.838832	-0.191078	-4.30625	7.21485e-05	0.00201539	1.50688	downregulated
PLCH2	0.698721	0.750863	4.3062	7.21611e-05	0.00201539	1.50672	upregulated
TTC14	-0.664219	-0.476941	-4.30555	7.23177e-05	0.00201555	1.50471	downregulated
TFF2	0.197753	0.0172848	4.30264	7.30244e-05	0.00201846	1.49572	upregulated
CSRP2	-0.66151	-0.604294	-4.30241	7.30808e-05	0.00201846	1.495	downregulated
DOCK9	-0.550213	-0.391843	-4.30237	7.30893e-05	0.00201846	1.4949	downregulated
SCAPER	-0.689545	-0.504235	-4.30234	7.3097e-05	0.00201846	1.4948	downregulated
GEN1	-0.455234	-0.271961	-4.30202	7.31764e-05	0.00201846	1.49379	downregulated
SLC17A9	-0.488831	-0.615882	-4.3009	7.34491e-05	0.00202056	1.49035	downregulated
HACE1	-0.660444	-0.499196	-4.30044	7.35623e-05	0.00202056	1.48893	downregulated
GATA1	0.649484	0.273784	4.29986	7.37054e-05	0.00202056	1.48713	upregulated
TYMP	0.431592	0.41749	4.29537	7.48179e-05	0.00204385	1.47328	upregulated
ECHDC3	0.586198	0.471667	4.2952	7.48608e-05	0.00204385	1.47274	upregulated
C2orf50	0.626258	0.631667	4.29452	7.50317e-05	0.00204435	1.47064	upregulated
UBE3D	-0.339763	-0.351373	-4.29376	7.52227e-05	0.00204538	1.46828	downregulated
PHACTR1	0.723498	0.715824	4.29291	7.54349e-05	0.00204699	1.46568	upregulated
GOLGA6L9	-0.711074	-0.503922	-4.29114	7.58834e-05	0.00205366	1.4602	downregulated
DFNB59	-0.507031	-0.229745	-4.29073	7.59877e-05	0.00205366	1.45893	downregulated
LOC644285	-0.405337	-0.472431	-4.28662	7.70371e-05	0.00207783	1.44624	downregulated
HIST1H3G	0.46111	0.474882	4.28439	7.7612e-05	0.00208912	1.43936	upregulated
ICAM1	0.818873	0.514196	4.28079	7.8549e-05	0.0021101	1.42827	upregulated
ZBTB14	-0.465174	-0.204353	-4.2769	7.95734e-05	0.00212691	1.41628	downregulated
MTX1	0.374476	0.0783725	4.27669	7.963e-05	0.00212691	1.41563	upregulated
UNC80	-0.55794	-0.29949	-4.2766	7.96519e-05	0.00212691	1.41537	downregulated
SNX18	0.526573	0.635824	4.27575	7.98777e-05	0.00212869	1.41275	upregulated
LOC158863	-0.785395	-0.550647	-4.27343	8.04993e-05	0.00213511	1.40559	downregulated
H1F0	0.675824	0.105745	4.27335	8.05199e-05	0.00213511	1.40535	upregulated
ZNF107	-0.840921	-0.645098	-4.2727	8.06962e-05	0.00213511	1.40333	downregulated
CATSPERD	0.337735	0.21649	4.27247	8.07568e-05	0.00213511	1.40263	upregulated
USP13	-0.479805	-0.180196	-4.2678	8.20213e-05	0.00216426	1.38827	downregulated
SLC30A3	0.477035	0.291863	4.26567	8.26054e-05	0.00217476	1.38171	upregulated
ZFP1	-0.511532	-0.0624314	-4.26455	8.29151e-05	0.00217476	1.37825	downregulated
SAPCD1	-0.736682	-0.913137	-4.2644	8.29568e-05	0.00217476	1.37778	downregulated
RAB5C	0.415337	0.24951	4.26399	8.30695e-05	0.00217476	1.37653	upregulated
CSTA	0.460563	0.326	4.26327	8.32676e-05	0.00217569	1.37433	upregulated
C2	0.673284	0.311451	4.26099	8.39046e-05	0.00218806	1.36728	upregulated
TRPM5	0.582936	0.441075	4.25821	8.4682e-05	0.00220056	1.35875	upregulated
KCNJ14	-0.465068	-0.370588	-4.2581	8.47128e-05	0.00220056	1.35842	downregulated
MZF1	-0.42855	-0.329941	-4.25598	8.53129e-05	0.00221185	1.35189	downregulated
HCAR3	1.57643	1.18937	4.25446	8.57457e-05	0.00221877	1.34722	upregulated
MRPL9	-0.373868	-0.422353	-4.25353	8.60118e-05	0.00222136	1.34435	downregulated
OR2A2	0.593548	0.488784	4.25281	8.62187e-05	0.00222242	1.34213	upregulated
MT1E	0.524137	0.391843	4.25035	8.6925e-05	0.00223438	1.33459	upregulated
PYCARD	0.458273	0.433608	4.25003	8.7017e-05	0.00223438	1.33361	upregulated
CORO2A	-0.413115	-0.402059	-4.2475	8.77519e-05	0.00224894	1.32584	downregulated
LYRM7	-0.706845	-0.469451	-4.24617	8.81414e-05	0.0022546	1.32174	downregulated
SUPT7L	-0.452368	-0.179569	-4.24484	8.85329e-05	0.00226029	1.31765	downregulated
AMMECR1	-0.592197	-0.473863	-4.24409	8.87521e-05	0.00226143	1.31536	downregulated
RAB20	1.14502	0.259843	4.24354	8.89155e-05	0.00226143	1.31366	upregulated
ABCB4	-0.642716	-0.522471	-4.24173	8.94515e-05	0.00227074	1.30811	downregulated
ZNF430	-0.546268	-0.640745	-4.24055	8.98019e-05	0.00227532	1.30449	downregulated
MRI1	-0.423729	-0.287961	-4.23763	9.06764e-05	0.00229314	1.29554	downregulated
UNC5CL	-0.509029	-0.20651	-4.23641	9.1045e-05	0.00229811	1.29179	downregulated
PSD	0.598547	0.668373	4.23448	9.16299e-05	0.00230852	1.28587	upregulated
PDCL3	-0.387787	-0.0663137	-4.233	9.20825e-05	0.0023091	1.28132	downregulated
MARK4	0.506077	0.553216	4.23277	9.21529e-05	0.0023091	1.28061	upregulated
PRDM8	-0.571703	-0.360706	-4.2326	9.22037e-05	0.0023091	1.2801	downregulated
HIST1H2BE	0.345963	0.156941	4.23165	9.24945e-05	0.0023091	1.27719	upregulated
LOC101928753	-0.585284	-0.253961	-4.23159	9.25157e-05	0.0023091	1.27698	downregulated
POLR3G	-0.440805	-0.26429	-4.22989	9.30368e-05	0.00231334	1.27179	downregulated
C1orf140	0.730002	0.407176	4.22963	9.31176e-05	0.00231334	1.27099	upregulated
SLC22A17	0.241087	0.0748431	4.22852	9.34601e-05	0.00231334	1.26759	upregulated
FTL	0.309918	0.0674314	4.2271	9.39023e-05	0.00231334	1.26323	upregulated
ISY1-RAB43	0.619844	0.406118	4.227	9.39333e-05	0.00231334	1.26293	upregulated
HLF	-0.753105	-0.91602	-4.22692	9.39598e-05	0.00231334	1.26267	downregulated
TRIB1	0.856644	0.710255	4.22679	9.3999e-05	0.00231334	1.26228	upregulated
SCRIB	-0.439123	-0.390118	-4.22657	9.40691e-05	0.00231334	1.26159	downregulated
PPFIA4	0.526371	0.475451	4.22549	9.44039e-05	0.00231731	1.25831	upregulated
RTKN2	-0.7053	-0.324412	-4.22352	9.50231e-05	0.00232824	1.25227	downregulated
PABPC1L	-0.544081	-0.552216	-4.22188	9.55408e-05	0.00233665	1.24725	downregulated
MCOLN1	0.386582	0.189431	4.22051	9.59784e-05	0.00233887	1.24303	upregulated
QSOX1	0.418947	0.499804	4.2205	9.59815e-05	0.00233887	1.243	upregulated
LOC283588	-0.941265	-0.809941	-4.21948	9.63061e-05	0.00234078	1.23988	downregulated
APCS	0.536077	0.477451	4.21915	9.64097e-05	0.00234078	1.23888	upregulated
RANGRF	-0.271005	-0.0110784	-4.2182	9.6714e-05	0.00234391	1.23597	downregulated
TTN	-0.544682	-0.437431	-4.21703	9.70903e-05	0.00234878	1.23238	downregulated
MEGF8	-0.428742	-0.329608	-4.21379	9.81395e-05	0.00236518	1.22245	downregulated
FAM167B	-0.471624	-0.222824	-4.21193	9.87458e-05	0.00236518	1.21676	downregulated
RASGRP1	-0.654666	-0.263784	-4.21167	9.88315e-05	0.00236518	1.21596	downregulated
SLC38A1	-0.789774	-0.766059	-4.21144	9.89045e-05	0.00236518	1.21528	downregulated
ATP5E	0.689419	0.508059	4.21135	9.89334e-05	0.00236518	1.21501	upregulated
IGSF9	0.741506	0.64302	4.21126	9.89645e-05	0.00236518	1.21472	upregulated
FBRS	0.41009	0.288471	4.21113	9.90059e-05	0.00236518	1.21433	upregulated
HCN3	-0.279148	-0.0900784	-4.20408	0.000101345	0.00241199	1.19277	downregulated
LOC157740	0.487048	0.366549	4.20344	0.000101559	0.00241199	1.19081	upregulated
FAM136A	-0.34739	-0.239059	-4.20332	0.000101601	0.00241199	1.19043	downregulated
KLHL3	-0.685555	-0.69351	-4.20306	0.000101687	0.00241199	1.18965	downregulated
CD2BP2	0.442234	0.484059	4.20073	0.000102475	0.00242556	1.18252	upregulated
BRWD1-IT2	0.566674	0.494049	4.2003	0.000102621	0.00242556	1.1812	upregulated
HP1BP3	-0.523458	-0.12698	-4.19232	0.000105364	0.00248601	1.15684	downregulated
KIF20B	0.622587	0.603235	4.18942	0.000106379	0.00250552	1.14799	upregulated
ZNF540	-0.727498	-0.818255	-4.18561	0.000107726	0.0025328	1.13636	downregulated
ZNF441	-0.684447	-0.797686	-4.18262	0.000108796	0.00255347	1.12724	downregulated
SP140L	-0.470682	-0.311451	-4.18194	0.000109042	0.00255475	1.12516	downregulated
TBC1D10C	-0.604613	-0.000509804	-4.18131	0.000109267	0.00255554	1.12326	downregulated
SRMS	0.539232	0.412569	4.18044	0.000109582	0.00255844	1.1206	upregulated
KIFC3	0.493031	0.265235	4.17885	0.00011016	0.00256671	1.11573	upregulated
LOC645427	0.643853	0.843962	4.17811	0.000110429	0.00256671	1.11348	upregulated
SLC22A4	0.746768	0.582118	4.17682	0.000110898	0.00256671	1.10957	upregulated
NINJ2	0.411229	0.191863	4.17679	0.000110912	0.00256671	1.10945	upregulated
MYCBP2	-0.76405	-0.457373	-4.17646	0.000111031	0.00256671	1.10846	downregulated
NSUN5	-0.414397	-0.508588	-4.17631	0.000111087	0.00256671	1.108	downregulated
SERPINE1	0.516233	0.41562	4.1753	0.000111458	0.00257083	1.10492	upregulated
TRAF3IP3	-0.750926	-0.481745	-4.17373	0.000112037	0.00257975	1.10013	downregulated
TNFRSF1A	0.633379	0.729745	4.17096	0.000113065	0.00259329	1.0917	upregulated
UBALD2	0.394953	0.32502	4.17059	0.000113203	0.00259329	1.09057	upregulated
FKBP8	0.516635	0.196333	4.17058	0.000113207	0.00259329	1.09055	upregulated
NAPB	-0.442016	-0.110176	-4.16903	0.000113786	0.00259946	1.08584	downregulated
COBLL1	-0.590324	-0.337275	-4.16882	0.000113865	0.00259946	1.0852	downregulated
GAPDH	0.349194	0.119255	4.16704	0.000114538	0.00261036	1.07976	upregulated
ZFC3H1	-0.901574	-0.552216	-4.16577	0.000115018	0.00261686	1.07589	downregulated
LOC101927712	-0.642358	-0.442353	-4.16517	0.000115244	0.00261754	1.07408	downregulated
DDX26B	-0.772787	-0.686333	-4.16011	0.000117185	0.00264769	1.05867	downregulated
RBM26	-0.55525	-0.441255	-4.16001	0.00011722	0.00264769	1.05839	downregulated
NES	0.70491	0.633275	4.15997	0.000117235	0.00264769	1.05827	upregulated
C11orf63	-0.56616	-0.187686	-4.15964	0.000117363	0.00264769	1.05726	downregulated
CHMP4B	0.329011	0.442137	4.15782	0.000118071	0.00265919	1.05171	upregulated
OTOS	0.704079	0.38002	4.15646	0.000118599	0.00266638	1.04759	upregulated
MYH3	-0.57105	-0.447059	-4.15587	0.000118831	0.00266638	1.04579	downregulated
GABARAP	0.300663	0.235706	4.15547	0.000118988	0.00266638	1.04457	upregulated
SEC31B	-0.543082	-0.537059	-4.15454	0.000119352	0.00266715	1.04175	downregulated
LOC100996414	0.37006	0.282588	4.15437	0.000119421	0.00266715	1.04121	upregulated
RNF24	0.455734	0.264765	4.15298	0.000119967	0.00267338	1.037	upregulated
COX19	-0.407406	-0.520039	-4.15166	0.000120492	0.00267338	1.03298	downregulated
HIST1H1C	0.761023	0.482882	4.15145	0.000120575	0.00267338	1.03234	upregulated
SGCE	-0.68435	-0.847627	-4.15117	0.000120685	0.00267338	1.0315	downregulated
LOC101929925	-0.570442	-0.604039	-4.15113	0.0001207	0.00267338	1.03139	downregulated
HDAC1	-0.345844	-0.316569	-4.14685	0.000122413	0.00270131	1.01837	downregulated
MICAL3	-0.380569	-0.687176	-4.14665	0.000122492	0.00270131	1.01778	downregulated
LOC646862	0.487903	0.530569	4.14633	0.000122621	0.00270131	1.01681	upregulated
RABEP2	-0.38795	-0.329863	-4.14597	0.000122768	0.00270131	1.0157	downregulated
GPHA2	-0.301951	-0.204536	-4.14381	0.000123642	0.00271607	1.00916	downregulated
RUSC2	0.383052	0.144235	4.14309	0.000123935	0.00271804	1.00697	upregulated
LOC100287592	0.633222	0.63015	4.14246	0.000124195	0.00271928	1.00504	upregulated
MAN2B1	0.357279	0.17202	4.14062	0.000124948	0.00273131	0.999458	upregulated
PARD6B	-0.602437	-0.459137	-4.13881	0.000125694	0.0027396	0.99397	downregulated
LOC646588	-0.352153	-0.540804	-4.13832	0.000125894	0.0027396	0.992499	downregulated
SNX1	-0.806597	-0.477784	-4.13821	0.000125942	0.0027396	0.992149	downregulated
ZCCHC11	-0.697021	-0.468529	-4.13665	0.000126588	0.00274919	0.987425	downregulated
L3MBTL1	-0.445815	-0.312235	-4.13584	0.000126927	0.00274996	0.984959	downregulated
HIST1H2AH	0.49314	0.424902	4.13558	0.000127035	0.00274996	0.984175	upregulated
LOC101927722	-0.714448	-0.819373	-4.13509	0.000127242	0.00274998	0.982677	downregulated
FAM76B	-0.824231	-0.865353	-4.13377	0.000127792	0.00275742	0.978693	downregulated
USP54	-0.277413	-0.372824	-4.13197	0.000128551	0.00276924	0.973228	downregulated
PIM1	0.457174	0.63249	4.13028	0.000129268	0.00276924	0.968095	upregulated
SGCB	-0.59219	-0.193909	-4.1298	0.00012947	0.00276924	0.966658	downregulated
MIB1	-0.737919	-0.206039	-4.12974	0.000129495	0.00276924	0.966478	downregulated
IAPP	0.645615	0.516882	4.12963	0.000129543	0.00276924	0.966136	upregulated
SUSD2	-0.396042	-0.471431	-4.12911	0.000129767	0.00276924	0.964545	downregulated
PON2	-0.583166	-0.545824	-4.12865	0.00012996	0.00276924	0.963174	downregulated
ACOT11	0.609131	0.570706	4.12857	0.000129996	0.00276924	0.962917	upregulated
PEX3	-0.367352	-0.208392	-4.12774	0.000130348	0.00277204	0.96042	downregulated
BMPR1A	-0.469173	-0.463333	-4.12686	0.000130727	0.00277204	0.95774	downregulated
MYO9A	-0.680616	-0.392608	-4.12671	0.000130791	0.00277204	0.957289	downregulated
LOC692247	-0.591248	-0.958686	-4.12619	0.000131015	0.00277204	0.955715	downregulated
ARL3	-0.305761	-0.0832549	-4.12554	0.000131297	0.00277204	0.953732	downregulated
ADM2	0.512132	0.491032	4.12537	0.000131371	0.00277204	0.953213	upregulated
CDK5	0.499863	0.350588	4.12428	0.000131838	0.00277357	0.949936	upregulated
SLC26A11	-0.419168	-0.457588	-4.1242	0.000131873	0.00277357	0.949693	downregulated
PPOX	-0.337213	-0.143373	-4.12274	0.000132507	0.00277357	0.945267	downregulated
PACSIN2	0.416531	0.211235	4.12273	0.00013251	0.00277357	0.945244	upregulated
ZNF558	-0.516827	-0.276	-4.1224	0.000132657	0.00277357	0.944224	downregulated
KCNQ3	0.708555	0.52749	4.12233	0.000132687	0.00277357	0.944013	upregulated
DDX56	-0.387052	-0.428667	-4.12126	0.000133154	0.00277898	0.940776	downregulated
GSX1	0.502302	0.314471	4.11849	0.000134367	0.00279994	0.932406	upregulated
HYAL2	0.39021	0.477686	4.11733	0.00013488	0.00280625	0.928894	upregulated
LOC100129596	0.400939	0.353608	4.11607	0.000135439	0.00281352	0.925076	upregulated
POLG2	-0.718981	-0.518627	-4.11404	0.000136344	0.00282792	0.918935	downregulated
TRIM65	-0.490952	-0.177922	-4.11345	0.00013661	0.00282906	0.917133	downregulated
FAM135A	-0.473816	-0.346706	-4.11268	0.000136956	0.00283183	0.914805	downregulated
HEATR5B	-0.51956	-0.516961	-4.11163	0.000137429	0.00283331	0.911623	downregulated
PGD	0.525723	0.136157	4.11107	0.000137677	0.00283331	0.909957	upregulated
RASSF1	-0.428126	-0.290333	-4.11086	0.000137776	0.00283331	0.909295	downregulated
SLC6A6	0.567031	0.449216	4.11064	0.000137874	0.00283331	0.908638	upregulated
FLJ38379	-0.699547	-0.999765	-4.10883	0.000138694	0.00284302	0.903169	downregulated
PAG1	-0.838402	-0.533667	-4.10866	0.000138772	0.00284302	0.902654	downregulated
GYG1	0.382531	0.387569	4.10674	0.000139648	0.00285279	0.896853	upregulated
TMEM120B	-0.418381	-0.22251	-4.10668	0.000139676	0.00285279	0.896667	downregulated
CENPK	-0.715531	-0.43798	-4.10619	0.0001399	0.00285303	0.895184	downregulated
SNRPE	-0.435015	-0.167471	-4.10365	0.00014107	0.0028725	0.887506	downregulated
MYBL1	-0.545984	-0.181373	-4.10189	0.000141886	0.00288146	0.882189	downregulated
USP34	-0.624219	-0.686627	-4.10158	0.00014203	0.00288146	0.881253	downregulated
TMX3	-0.798476	-0.332098	-4.10131	0.000142156	0.00288146	0.880432	downregulated
CREB3L1	0.239292	0.140902	4.10055	0.000142509	0.00288217	0.878146	upregulated
LIN9	0.590005	0.45298	4.10031	0.000142622	0.00288217	0.877414	upregulated
BST1	0.470705	0.347765	4.09812	0.000143645	0.0028956	0.870822	upregulated
GRHL2	0.288838	0.217117	4.09779	0.0001438	0.0028956	0.86983	upregulated
LYG1	-0.545458	-0.372353	-4.09751	0.000143936	0.0028956	0.868959	downregulated
ARAP1	0.574182	0.470863	4.09266	0.000146237	0.00293322	0.854332	upregulated
SMAD3	-0.406826	-0.620686	-4.09265	0.000146244	0.00293322	0.854288	downregulated
HIST1H1E	0.679563	0.709118	4.09172	0.000146688	0.00293772	0.851492	upregulated
R3HDM4	0.683776	0.746078	4.09044	0.000147305	0.00294277	0.847621	upregulated
PLOD1	0.334629	0.149902	4.09028	0.000147381	0.00294277	0.847151	upregulated
PPAP2A	-0.492042	-0.292784	-4.08973	0.000147647	0.00294369	0.845488	downregulated
RALGAPA1	-0.860747	-0.710549	-4.08896	0.000148017	0.00294668	0.84318	downregulated
HIP1R	-0.534347	-0.872549	-4.08684	0.000149046	0.00295923	0.83679	downregulated
CBR4	-0.858271	-0.630294	-4.08676	0.00014909	0.00295923	0.836521	downregulated
KIAA1683	-0.483582	-0.267392	-4.08502	0.000149939	0.00297168	0.831283	downregulated
KREMEN1	0.847985	0.705392	4.08455	0.000150167	0.0029718	0.829881	upregulated
GRM2	-0.49305	-0.346647	-4.08171	0.000151571	0.00299331	0.821302	downregulated
COPZ1	0.320511	0.321471	4.08101	0.000151916	0.00299331	0.819204	upregulated
TOM1	0.414215	0.164627	4.08099	0.000151925	0.00299331	0.819151	upregulated
ANO10	0.354027	0.182843	4.07995	0.000152445	0.00299609	0.816004	upregulated
MAPK8IP3	-0.454392	-0.576549	-4.07973	0.000152551	0.00299609	0.815362	downregulated
BSG	0.544431	0.0400784	4.07936	0.000152739	0.00299609	0.814229	upregulated
LOC100130152	0.686658	0.80798	4.07851	0.000153161	0.0029983	0.811685	upregulated
RNF181	0.319506	0.29051	4.07824	0.000153299	0.0029983	0.810852	upregulated
NCOA4	0.656153	0.677588	4.07599	0.000154427	0.00301329	0.804093	upregulated
KIAA0907	-0.804734	-0.686902	-4.07582	0.000154516	0.00301329	0.803562	downregulated
RETNLB	0.500718	0.523608	4.07444	0.000155213	0.00301815	0.799416	upregulated
TRMT2B	-0.299698	-0.16002	-4.07418	0.000155344	0.00301815	0.798636	downregulated
LIG1	-0.327989	-0.149216	-4.07399	0.000155442	0.00301815	0.798056	downregulated
MCM8	-0.609432	-0.374039	-4.07278	0.000156055	0.00302566	0.794427	downregulated
RCCD1	-0.404389	-0.277255	-4.07109	0.000156923	0.00303466	0.789317	downregulated
CLEC7A	0.667761	0.636294	4.07095	0.000156991	0.00303466	0.788913	upregulated
RSPH9	0.377284	0.394529	4.07054	0.0001572	0.00303466	0.78769	upregulated
SHD	0.499752	0.322471	4.06862	0.000158189	0.00304936	0.781908	upregulated
MMRN2	0.573918	0.51275	4.06687	0.000159097	0.00306245	0.776632	upregulated
SCGB3A1	0.396118	0.391627	4.06468	0.00016024	0.00308001	0.770036	upregulated
C5orf42	-0.5389	-0.421667	-4.06363	0.000160785	0.00308251	0.766905	downregulated
LOC100652807	0.701089	0.630545	4.06355	0.000160831	0.00308251	0.766646	upregulated
CATSPER2	-0.446245	-0.351647	-4.06277	0.000161238	0.0030846	0.764311	downregulated
INTS7	-0.459723	-0.381039	-4.06194	0.000161676	0.0030846	0.761814	downregulated
ZFP69	-0.558856	-0.0546471	-4.06155	0.000161883	0.0030846	0.760635	downregulated
TUBGCP6	-0.356842	-0.353804	-4.06123	0.000162049	0.0030846	0.759689	downregulated
GNG5	0.318931	0.0685098	4.06115	0.000162092	0.0030846	0.759443	upregulated
AARS2	-0.308363	-0.251686	-4.06068	0.000162343	0.00308497	0.758022	downregulated
GCN1L1	-0.318087	0.177353	-4.05693	0.000164339	0.00311647	0.746758	downregulated
HOXB7	0.235989	0.139294	4.05669	0.000164466	0.00311647	0.746045	upregulated
OTUB2	0.502374	0.185789	4.05593	0.000164874	0.00311978	0.743762	upregulated
DDX10	-0.602969	-0.343961	-4.05519	0.000165273	0.00312204	0.741533	downregulated
TARSL2	-0.582458	-0.194843	-4.05485	0.00016546	0.00312204	0.740494	downregulated
PPP3CC	-0.423298	0.070451	-4.05433	0.000165741	0.00312272	0.73893	downregulated
SLC30A4	-0.54285	-0.439118	-4.05391	0.000165963	0.00312272	0.737696	downregulated
HIST1H2BN	0.467295	0.428392	4.05148	0.000167282	0.00314312	0.7304	upregulated
VPS25	0.267856	0.0877647	4.0496	0.000168314	0.00315408	0.724738	upregulated
LLGL2	-0.498163	-0.415255	-4.04956	0.000168337	0.00315408	0.72461	downregulated
GOPC	-0.814658	-0.571784	-4.04839	0.000168976	0.00315884	0.721119	downregulated
CDC7	-0.560469	-0.286627	-4.04711	0.000169685	0.00315884	0.717263	downregulated
WWP1	-0.542239	-0.500196	-4.04691	0.000169794	0.00315884	0.716669	downregulated
RENBP	0.45486	0.124333	4.04683	0.000169836	0.00315884	0.716444	upregulated
UNC13B	0.568442	0.564217	4.04683	0.000169836	0.00315884	0.716441	upregulated
ZNF787	0.373913	0.55398	4.04652	0.000170008	0.00315884	0.715509	upregulated
ZNF527	-0.402047	-0.226431	-4.04591	0.000170348	0.00316078	0.713666	downregulated
RFC3	-0.33144	-0.219314	-4.04515	0.000170772	0.00316113	0.711378	downregulated
LOXL3	0.490632	0.369627	4.04502	0.00017084	0.00316113	0.711012	upregulated
OR2M7	0.641837	0.588686	4.04136	0.000172891	0.00319158	0.700015	upregulated
LOC101927440	0.723648	0.815765	4.04123	0.000172963	0.00319158	0.699633	upregulated
PRM2	0.681561	0.788882	4.04054	0.000173351	0.00319158	0.697568	upregulated
KIAA0947	-0.731653	-0.46198	-4.04009	0.000173606	0.00319158	0.696213	downregulated
DDIT3	0.751663	0.265843	4.03988	0.000173722	0.00319158	0.695597	upregulated
FAM193B	-0.373463	-0.178157	-4.03915	0.00017414	0.00319158	0.693385	downregulated
RPAP1	-0.295602	-0.384529	-4.03912	0.000174156	0.00319158	0.693303	downregulated
UBE2Q2	-0.588756	-0.335922	-4.03621	0.00017581	0.0032175	0.684592	downregulated
LOC101929863	0.655724	0.669246	4.03521	0.000176386	0.0032206	0.681582	upregulated
LY96	0.773168	1.09776	4.03482	0.000176608	0.0032206	0.680422	upregulated
LOC101929309	0.560812	0.447397	4.03426	0.000176931	0.0032206	0.678737	upregulated
CROCC	0.660602	0.533274	4.03424	0.000176943	0.0032206	0.678677	upregulated
OR51A7	0.573334	0.362462	4.03373	0.000177234	0.00322152	0.677162	upregulated
LOC100133050	-0.495944	-0.394706	-4.03144	0.000178562	0.00324125	0.670286	downregulated
CEP57	-0.508992	-0.406137	-4.02965	0.000179601	0.00325261	0.66494	downregulated
HSD3B7	0.370618	0.159627	4.02953	0.000179674	0.00325261	0.664568	upregulated
LOC100133182	0.583897	0.714118	4.0283	0.000180393	0.00326122	0.660888	upregulated
TC2N	-0.855008	-1.04296	-4.02718	0.000181051	0.00326761	0.657538	downregulated
LOC388152	-0.384008	-0.306667	-4.02633	0.000181553	0.00326761	0.654986	downregulated
NGLY1	-0.760918	-0.557569	-4.02613	0.00018167	0.00326761	0.654393	downregulated
TMC6	-0.301106	-0.302725	-4.02604	0.000181724	0.00326761	0.654119	downregulated
KLHL17	-0.432997	-0.339294	-4.02539	0.000182104	0.00326774	0.652197	downregulated
ZNF250	-0.527552	-0.630569	-4.0252	0.00018222	0.00326774	0.651611	downregulated
BCL6	0.751845	0.456804	4.02465	0.000182542	0.00326913	0.649985	upregulated
SLC28A1	0.680662	0.460774	4.02289	0.000183589	0.00328349	0.644716	upregulated
FLVCR2	0.65464	0.196569	4.02242	0.000183872	0.00328417	0.643297	upregulated
FIS1	0.341632	0.467059	4.02034	0.000185117	0.00330199	0.637083	upregulated
EPHA4	-0.550169	-0.580667	-4.01955	0.000185595	0.00330612	0.634705	downregulated
TIMP2	0.486324	0.468059	4.01808	0.000186481	0.00331057	0.63032	upregulated
ANKRD60	0.611757	0.409189	4.01803	0.000186513	0.00331057	0.630163	upregulated
DENND5B	-0.603297	-0.28551	-4.01761	0.000186764	0.00331057	0.628927	downregulated
SMC2	-0.582069	-0.389157	-4.01725	0.000186985	0.00331057	0.627834	downregulated
WDR77	-0.415181	-0.206765	-4.01677	0.000187275	0.00331057	0.626411	downregulated
JDP2	0.568737	0.126353	4.01668	0.00018733	0.00331057	0.626139	upregulated
MRGPRG	0.629655	0.707431	4.0158	0.000187866	0.00331168	0.623509	upregulated
TIMP1	0.609497	0.260078	4.01571	0.000187922	0.00331168	0.623231	upregulated
TFR2	0.493542	0.401196	4.01505	0.000188321	0.00331168	0.621279	upregulated
PWARSN	-0.777495	-0.672745	-4.01454	0.000188637	0.00331168	0.619737	downregulated
RAB32	0.434016	0.332314	4.01422	0.000188833	0.00331168	0.618782	upregulated
OXCT1	-0.670319	-0.682549	-4.01414	0.000188878	0.00331168	0.61856	downregulated
DCAF4	-0.371708	-0.23249	-4.01302	0.000189572	0.00331949	0.615185	downregulated
KANSL1	-0.38365	-0.144549	-4.01198	0.000190208	0.00332276	0.612101	downregulated
ZDHHC11B	-0.956966	-0.885235	-4.01191	0.000190255	0.00332276	0.611873	downregulated
ERP27	-0.700418	-0.607294	-4.00999	0.000191439	0.00333907	0.606162	downregulated
DPP4	-0.7243	-0.769961	-4.00848	0.000192383	0.00335117	0.601631	downregulated
LOC100996380	0.471939	0.297765	4.00779	0.000192811	0.00335426	0.599585	upregulated
GSTA4	-0.433277	-0.328765	-4.00523	0.00019442	0.00337107	0.591936	downregulated
C10orf54	0.36784	0.323039	4.00502	0.00019455	0.00337107	0.591321	upregulated
DUSP26	0.512107	0.292138	4.00467	0.000194771	0.00337107	0.590274	upregulated
BARD1	-0.463632	-0.336216	-4.0046	0.000194818	0.00337107	0.590049	downregulated
ACSS1	-0.380908	-0.119882	-4.00425	0.000195037	0.00337107	0.589017	downregulated
ST14	0.442684	0.326882	4.00373	0.000195368	0.00337244	0.587454	upregulated
DKFZp686M1136	-0.609135	-0.340059	-4.00136	0.000196876	0.00338672	0.580376	downregulated
BAIAP3	-0.6793	-0.643608	-4.00099	0.000197109	0.00338672	0.579289	downregulated
MAGED4B	-0.411045	-0.320451	-4.00073	0.000197272	0.00338672	0.578525	downregulated
SIN3B	-0.434969	-0.217843	-4.00066	0.000197319	0.00338672	0.578307	downregulated
F13A1	0.844116	0.61349	4.00044	0.000197461	0.00338672	0.577644	upregulated
GCFC2	-0.553158	-0.173333	-3.99898	0.000198395	0.00339837	0.573304	downregulated
KIF3A	-0.743376	-0.289706	-3.99607	0.000200278	0.00342624	0.564605	downregulated
C6orf147	0.621797	0.488255	3.99521	0.000200838	0.00343143	0.562036	upregulated
ZNF709	-0.378898	-0.409961	-3.99481	0.000201095	0.00343144	0.560858	downregulated
ZNF318	-0.478406	-0.291196	-3.99335	0.000202051	0.00344336	0.556492	downregulated
SPATA25	0.218266	0.195922	3.9928	0.000202406	0.00344502	0.554879	upregulated
RPL23A	-0.301873	-0.526941	-3.99217	0.000202823	0.00344774	0.552982	downregulated
LOC100505679	-0.30609	-0.111255	-3.99019	0.000204127	0.00346381	0.547083	downregulated
BTNL9	-0.862942	-0.666034	-3.98975	0.000204415	0.00346381	0.545789	downregulated
ZMYND8	-0.601056	-0.248098	-3.98955	0.000204546	0.00346381	0.545198	downregulated
RNASE2	0.713426	0.059451	3.98899	0.000204923	0.00346581	0.543503	upregulated
RLTPR	-0.307	-0.351608	-3.98793	0.000205626	0.00347332	0.540349	downregulated
GALNT12	-0.388126	-0.23502	-3.98636	0.000206669	0.00348652	0.535696	downregulated
SEMA4C	-0.369784	-0.211471	-3.98541	0.000207308	0.0034929	0.532853	downregulated
PRKAB2	-0.623587	-0.390843	-3.98434	0.000208028	0.00349859	0.52966	downregulated
RAB8A	0.254216	0.287824	3.98409	0.000208195	0.00349859	0.528923	upregulated
ZAP70	-0.378695	-0.458137	-3.98374	0.00020843	0.00349859	0.527887	downregulated
RNF222	0.573544	0.578275	3.98306	0.00020889	0.00350192	0.525855	upregulated
TK1	0.532242	0.28202	3.98132	0.00021007	0.00351363	0.520672	upregulated
DNASE1L1	0.260394	0.0700784	3.98125	0.000210114	0.00351363	0.52048	upregulated
ANKMY2	-0.316598	-0.215392	-3.98039	0.000210698	0.00351634	0.517927	downregulated
FAM111B	-0.577335	-0.473529	-3.98024	0.000210802	0.00351634	0.517474	downregulated
ATP6V0B	0.33704	0.219118	3.97871	0.000211848	0.00352837	0.512916	upregulated
HIST1H3D	0.580108	0.660765	3.97841	0.00021205	0.00352837	0.512038	upregulated
SSRP1	-0.277152	-0.282765	-3.97784	0.000212446	0.00352849	0.510324	downregulated
C9orf89	0.376592	0.00705882	3.97763	0.000212585	0.00352849	0.509721	upregulated
RBL2	-0.648087	-0.769235	-3.97688	0.000213106	0.00353275	0.507469	downregulated
SYNPO	0.466668	0.246961	3.97642	0.000213419	0.00353357	0.506117	upregulated
PSENEN	0.331094	0.342353	3.9728	0.000215931	0.00356685	0.495352	upregulated
TRIT1	-0.664681	-0.317922	-3.97276	0.000215963	0.00356685	0.495216	downregulated
DBNDD2	0.336069	0.116627	3.97087	0.00021728	0.00358419	0.48962	upregulated
RALGPS1	-0.565548	-0.837765	-3.96931	0.000218378	0.00359785	0.484985	downregulated
LY6G6D	0.509574	0.364941	3.96785	0.000219411	0.00361043	0.480642	upregulated
LOC644277	0.671894	0.415706	3.96673	0.000220204	0.00361858	0.477321	upregulated
THBS1	0.79079	0.647176	3.9661	0.000220656	0.00361858	0.475438	upregulated
CALM3	0.450369	0.234804	3.96601	0.000220718	0.00361858	0.475178	upregulated
SNRNP200	-0.325277	-0.278118	-3.96073	0.000224511	0.00367487	0.459504	downregulated
ZNF37A	-0.487285	-0.198843	-3.96047	0.000224701	0.00367487	0.458726	downregulated
CES1	0.647582	0.626078	3.95946	0.000225434	0.00368237	0.455728	upregulated
RAI2	0.54811	0.535532	3.95896	0.000225799	0.00368383	0.454241	upregulated
MOGS	-0.300756	-0.184863	-3.95762	0.000226778	0.0036953	0.45026	downregulated
LOC101929787	-0.641166	-0.711078	-3.95615	0.000227849	0.00370494	0.445926	downregulated
ADAT2	-0.538747	-0.0878235	-3.95605	0.000227924	0.00370494	0.445624	downregulated
UBN2	-0.848781	-0.143725	-3.95507	0.000228644	0.00371214	0.442724	downregulated
ERV3-1	0.635994	0.622784	3.95452	0.000229054	0.00371428	0.441077	upregulated
ITPK1	0.450903	0.347951	3.95379	0.00022959	0.00371529	0.438924	upregulated
HSPA1B	0.681498	0.367294	3.95368	0.000229672	0.00371529	0.4386	upregulated
CLTA	0.250144	0.100098	3.95109	0.000231597	0.00374191	0.430921	upregulated
KIAA1109	-0.780815	-0.375863	-3.94981	0.000232554	0.0037433	0.427129	downregulated
ENTPD1	0.338931	0.314667	3.94976	0.000232592	0.0037433	0.426977	upregulated
ITGA9	0.521095	0.439294	3.9496	0.000232714	0.0037433	0.426495	upregulated
RABGAP1	0.246739	0.168078	3.94948	0.000232802	0.0037433	0.426148	upregulated
TBC1D4	-0.611966	-0.401529	-3.94869	0.000233396	0.00374835	0.423803	downregulated
UNC93B1	0.370794	0.0297843	3.94793	0.000233967	0.00375301	0.421557	upregulated
SPTSSB	0.420709	0.488016	3.94727	0.000234468	0.00375575	0.419591	upregulated
ANGEL2	-0.721347	-0.691216	-3.94687	0.000234769	0.00375575	0.41841	downregulated
LOC100129722	0.296121	0.187745	3.94612	0.00023534	0.00375575	0.416175	upregulated
SLC2A4RG	-0.309027	-0.15449	-3.94581	0.000235575	0.00375575	0.415259	downregulated
LOC100996350	0.486634	0.510147	3.94553	0.000235786	0.00375575	0.414436	upregulated
LILRA2	0.519308	0.110608	3.94548	0.000235822	0.00375575	0.414293	upregulated
UGT1A6	0.306253	0.0296507	3.94388	0.000237038	0.00377062	0.409566	upregulated
CYP2U1	-0.560269	-0.0797059	-3.94276	0.000237899	0.00377249	0.40623	downregulated
RBBP7	-0.453558	-0.373392	-3.9427	0.000237943	0.00377249	0.406062	downregulated
TRAM2	-0.454177	0.0644314	-3.94262	0.000238001	0.00377249	0.405837	downregulated
HIST1H3I	0.442827	0.45302	3.94202	0.000238461	0.00377531	0.40406	upregulated
ASB13	0.632282	0.490078	3.94108	0.000239191	0.003782	0.401252	upregulated
FSCN2	0.738224	0.685275	3.94074	0.000239449	0.003782	0.400258	upregulated
VRK1	-0.404745	-0.396922	-3.93893	0.000240849	0.00379962	0.3949	downregulated
SNX11	0.372682	0.323882	3.9381	0.00024149	0.00380524	0.392456	upregulated
NBPF11	-0.614185	-0.367078	-3.93673	0.00024256	0.00381762	0.388388	downregulated
DESI1	0.359163	0.334765	3.93335	0.000245211	0.00385083	0.378396	upregulated
ACRC	-0.747392	-0.356647	-3.9333	0.000245246	0.00385083	0.378263	downregulated
DPEP3	0.615311	0.760863	3.9309	0.000247152	0.00387608	0.371147	upregulated
F10	0.701144	0.422235	3.93054	0.000247434	0.00387608	0.370098	upregulated
APOBEC3B	0.895982	0.450667	3.92918	0.00024852	0.00388568	0.366072	upregulated
RORA	-0.786181	-0.716275	-3.92878	0.000248841	0.00388568	0.364884	downregulated
KLK10	0.326748	0.132412	3.92868	0.000248918	0.00388568	0.3646	upregulated
MAP2K3	0.366437	0.334686	3.92756	0.000249818	0.00389519	0.361282	upregulated
RPA4	-0.582265	-0.0487255	-3.92666	0.000250543	0.00389784	0.358618	downregulated
ANKS3	-0.510142	0.105314	-3.92662	0.000250572	0.00389784	0.358514	downregulated
PWP1	-0.286158	-0.115039	-3.92585	0.000251196	0.00389943	0.356227	downregulated
C5orf28	-0.538037	-0.687392	-3.92577	0.000251256	0.00389943	0.356006	downregulated
PRMT3	-0.479434	-0.580471	-3.9252	0.000251719	0.00390208	0.354315	downregulated
SMAP1	-0.473213	-0.0760392	-3.92415	0.00025257	0.00390855	0.35121	downregulated
JUN	1.0391	0.787412	3.92355	0.000253061	0.00390855	0.349425	upregulated
PHC3	-0.96799	-0.470686	-3.92339	0.000253187	0.00390855	0.348968	downregulated
KIAA1430	-0.596944	-0.265098	-3.92325	0.000253305	0.00390855	0.34854	downregulated
HNRNPA1L2	-0.357873	-0.0449804	-3.9187	0.000257028	0.00395968	0.335128	downregulated
FPR2	1.10456	0.859098	3.91848	0.000257211	0.00395968	0.334476	upregulated
FAIM	-0.561056	-0.289784	-3.91784	0.000257743	0.00396331	0.332577	downregulated
PALD1	0.527371	0.407059	3.91713	0.000258325	0.0039677	0.330503	upregulated
FAM115A	0.518227	0.380451	3.91595	0.000259307	0.00397822	0.327015	upregulated
REV3L	-0.674585	-0.367392	-3.91444	0.000260568	0.00399299	0.322556	downregulated
IPO9	-0.672466	-0.311804	-3.91361	0.000261263	0.00399906	0.320107	downregulated
CLDND1	-0.681031	-0.83551	-3.91246	0.000262232	0.0040093	0.316708	downregulated
DCUN1D4	-0.687835	-0.480196	-3.90976	0.000264508	0.00403948	0.308765	downregulated
GNB2	0.386873	0.162608	3.90777	0.000266205	0.00406076	0.302889	upregulated
ANKRD36C	-0.494081	-0.0268235	-3.90579	0.000267901	0.00408198	0.297051	downregulated
GPAM	-0.622902	-0.227176	-3.90542	0.000268213	0.00408208	0.295983	downregulated
ZNF133	-0.411816	-0.35302	-3.90429	0.000269186	0.0040871	0.292655	downregulated
FAM89A	0.517474	0.265843	3.90413	0.00026933	0.0040871	0.292165	upregulated
IL1RN	0.327973	0.332706	3.90398	0.000269459	0.0040871	0.291723	upregulated
FGFR4	0.450792	0.525961	3.90316	0.000270162	0.00409313	0.289328	upregulated
CLIC1	0.325226	0.241686	3.90233	0.000270882	0.00409572	0.286883	upregulated
MAP4K1	-0.300858	-0.502275	-3.90226	0.000270946	0.00409572	0.286667	downregulated
POMGNT1	-0.281808	-0.0107451	-3.89986	0.00027304	0.00412271	0.279594	downregulated
RPAP2	-0.609618	-0.042902	-3.89869	0.000274068	0.00413195	0.276141	downregulated
MIER3	-0.597455	-0.460059	-3.89846	0.000274269	0.00413195	0.275465	downregulated
FBXO6	0.36229	0.192216	3.89728	0.000275306	0.00414291	0.271999	upregulated
KIF22	0.41446	0.412176	3.89394	0.000278265	0.00418273	0.262177	upregulated
LOC100128714	0.317071	0.183529	3.89286	0.000279231	0.00419254	0.258993	upregulated
FAM107A	0.425545	0.415765	3.88993	0.000281855	0.00422221	0.2504	upregulated
MROH8	-0.306248	-0.014451	-3.88985	0.000281928	0.00422221	0.250164	downregulated
MUSK	0.364856	0.226725	3.8896	0.000282154	0.00422221	0.249427	upregulated
LOC100996379	-0.363179	-0.198706	-3.8892	0.000282516	0.00422245	0.24825	downregulated
DNAJC24	-0.585221	-0.301373	-3.88889	0.000282801	0.00422245	0.247324	downregulated
TAS2R40	0.436418	0.357396	3.88802	0.000283584	0.00422942	0.244784	upregulated
RFX7	-0.597913	-0.554137	-3.88599	0.000285436	0.0042523	0.238804	downregulated
IRF3	-0.331256	-0.294902	-3.88332	0.000287883	0.00428399	0.230963	downregulated
ETV6	0.439276	0.552961	3.88141	0.000289645	0.00430541	0.225361	upregulated
TIMELESS	-0.382132	-0.239176	-3.88084	0.000290177	0.00430853	0.223676	downregulated
CAPG	0.38696	0.211961	3.87941	0.000291499	0.00432001	0.219501	upregulated
GNAL	-0.450869	-0.275608	-3.87931	0.000291596	0.00432001	0.219194	downregulated
MGST2	0.454816	0.522157	3.87867	0.000292193	0.00432407	0.217316	upregulated
PCMTD2	-0.593361	-0.528471	-3.87763	0.00029316	0.00433294	0.214281	downregulated
TSNARE1	0.344845	0.234412	3.87722	0.000293548	0.00433294	0.213067	upregulated
LOC100129434	0.401493	0.188361	3.87699	0.000293764	0.00433294	0.212391	upregulated
BRD7P3	-0.624619	-0.438471	-3.87574	0.000294941	0.00434551	0.208718	downregulated
LOC101928879	0.450416	0.167882	3.87453	0.000296077	0.00435745	0.205188	upregulated
TFF1	0.408132	0.22498	3.87377	0.000296805	0.00436304	0.202933	upregulated
CDH23	-0.333906	-0.104863	-3.87345	0.00029711	0.00436304	0.201991	downregulated
CNOT2	-0.383969	-0.258843	-3.87241	0.000298089	0.00437039	0.198969	downregulated
HTT	-0.373326	-0.254824	-3.87223	0.000298264	0.00437039	0.198432	downregulated
DSC2	0.878188	0.70858	3.87121	0.00029924	0.00437991	0.195429	upregulated
CATSPER1	0.507126	0.528353	3.8697	0.000300688	0.0043934	0.190998	upregulated
DNTTIP1	0.428021	0.22402	3.86938	0.000300995	0.0043934	0.190062	upregulated
SYT8	0.189127	0.0605098	3.86922	0.000301147	0.0043934	0.189597	upregulated
EED	-0.498169	-0.569059	-3.86879	0.000301559	0.00439462	0.188341	downregulated
SMYD2	-0.379755	-0.212431	-3.86831	0.00030202	0.00439654	0.186941	downregulated
ZNF33B	-0.815419	-0.475647	-3.86678	0.000303498	0.00441326	0.182457	downregulated
GSN	0.460166	0.394059	3.86579	0.000304459	0.00442243	0.179554	upregulated
HOPX	0.658669	0.375118	3.86476	0.000305458	0.00442543	0.176548	upregulated
RBP7	0.477834	0.440098	3.86367	0.000306527	0.00442543	0.17334	upregulated
NTRK3	0.38492	0.323019	3.86334	0.000306849	0.00442543	0.172375	upregulated
HCAR2	0.539102	0.377039	3.86333	0.00030686	0.00442543	0.172344	upregulated
FBXW8	-0.28911	-0.173333	-3.86324	0.000306942	0.00442543	0.172096	downregulated
PCF11	-0.670521	-0.246922	-3.86312	0.000307062	0.00442543	0.171739	downregulated
EME2	-0.379666	-0.313627	-3.86307	0.000307116	0.00442543	0.171577	downregulated
ZNF789	-0.351902	-0.084451	-3.86258	0.000307591	0.00442543	0.170157	downregulated
SLC38A6	-0.369915	-0.367	-3.86253	0.000307643	0.00442543	0.170002	downregulated
SLC41A1	-0.377487	-0.490353	-3.86163	0.000308527	0.00443338	0.167368	downregulated
DMXL1	-0.650282	-0.73602	-3.86063	0.000309508	0.00444271	0.164453	downregulated
EFCAB7	-0.590729	-0.277471	-3.85944	0.000310686	0.00445483	0.160966	downregulated
SDR39U1	-0.340811	-0.38751	-3.85874	0.000311385	0.00445775	0.158903	downregulated
LRFN3	-0.665771	-0.0967843	-3.85857	0.000311556	0.00445775	0.158399	downregulated
ZNF280C	-0.460685	-0.0932745	-3.8549	0.00031522	0.00450144	0.147666	downregulated
ENOSF1	-0.484858	-0.441118	-3.85483	0.000315282	0.00450144	0.147485	downregulated
FAM129B	0.431729	0.0578235	3.85446	0.000315657	0.00450198	0.146394	upregulated
C1orf53	0.3229	0.248373	3.85217	0.000317973	0.00452974	0.139683	upregulated
PEA15	0.409013	0.259216	3.85136	0.000318791	0.00452974	0.137325	upregulated
STAP1	-0.515198	-0.32251	-3.85134	0.000318809	0.00452974	0.137275	downregulated
LOC90784	-0.259763	-0.275745	-3.8512	0.000318958	0.00452974	0.136846	downregulated
NSG1	-0.662652	-0.494588	-3.85007	0.000320102	0.00453941	0.133559	downregulated
MICU2	-0.606121	-0.317176	-3.84977	0.000320406	0.00453941	0.132687	downregulated
CYBA	0.303013	0.470784	3.84953	0.000320656	0.00453941	0.131971	upregulated
THOC2	-0.632334	-0.30151	-3.8471	0.000323145	0.0045698	0.124876	downregulated
NTSR1	0.566908	0.0859412	3.84664	0.000323624	0.00457174	0.123517	upregulated
YTHDC2	-0.767985	-0.638765	-3.84447	0.000325865	0.00459716	0.117184	downregulated
SPON1	-0.662206	-0.585118	-3.84395	0.000326407	0.00459716	0.115659	downregulated
GOLGA8A	-0.693127	-0.551863	-3.8439	0.000326454	0.00459716	0.115526	downregulated
PIDD	-0.449676	-0.581882	-3.84336	0.000327013	0.00460019	0.113955	downregulated
ZNHIT6	-0.569331	-0.580314	-3.84249	0.000327922	0.00460812	0.111409	downregulated
CLHC1	0.257544	0.165196	3.84177	0.000328674	0.00460948	0.109307	upregulated
MUL1	0.428805	0.178196	3.84174	0.000328707	0.00460948	0.109213	upregulated
KCNK15	0.218265	0.0604706	3.83998	0.000330554	0.00462819	0.104073	upregulated
FAM129C	-0.483874	-0.51602	-3.83981	0.000330733	0.00462819	0.103574	downregulated
FBXL16	-0.570626	-0.721451	-3.83914	0.000331434	0.00463314	0.101633	downregulated
C2orf43	-0.450227	-0.0731176	-3.83822	0.000332406	0.00464168	0.0989458	downregulated
KLRG2	0.653126	0.541098	3.83791	0.000332738	0.00464168	0.098028	upregulated
SAMD4A	0.535477	0.316686	3.83695	0.000333748	0.00465092	0.0952467	upregulated
GLUL	0.666471	0.68651	3.83618	0.000334573	0.0046552	0.0929829	upregulated
BID	0.364706	0.247784	3.83601	0.000334752	0.0046552	0.0924927	upregulated
SMAD4	-0.598829	-0.252294	-3.83516	0.000335655	0.00466292	0.0900191	downregulated
ZBTB1	-0.768566	-0.187118	-3.83481	0.000336028	0.00466326	0.089	downregulated
FCRL2	-0.594305	-0.393294	-3.83358	0.000337349	0.00467377	0.0853999	downregulated
LOC100506119	0.440319	0.523745	3.83345	0.000337484	0.00467377	0.0850332	upregulated
DNAJC27	-0.357187	-0.413314	-3.83287	0.000338109	0.00467582	0.0833366	downregulated
SHISA4	0.571223	0.585314	3.83243	0.000338587	0.00467582	0.0820396	upregulated
DKFZP586B0319	-0.861603	-0.10502	-3.83234	0.000338681	0.00467582	0.0817859	downregulated
PILRB	-0.504447	-0.444275	-3.83094	0.000340195	0.00469188	0.0776937	downregulated
SMC6	-0.638537	-0.11598	-3.83052	0.000340643	0.00469322	0.0764857	downregulated
QSOX2	-0.61106	-0.644078	-3.82873	0.00034259	0.00471519	0.0712574	downregulated
ZNF337	-0.484106	-0.517961	-3.8284	0.000342949	0.00471528	0.0702959	downregulated
ANAPC7	-0.501552	-0.434765	-3.82728	0.000344167	0.00472417	0.0670435	downregulated
SRRD	0.620973	0.323804	3.82716	0.000344302	0.00472417	0.0666837	upregulated
ZNF682	-0.558131	-0.544706	-3.82641	0.000345121	0.00473057	0.064503	downregulated
PNP	0.529868	0.557176	3.82542	0.00034621	0.00474063	0.0616131	upregulated
CACNA1I	0.303977	0.25787	3.8241	0.000347659	0.00475357	0.057783	upregulated
TTC34	-0.636232	-0.423529	-3.82391	0.000347866	0.00475357	0.0572364	downregulated
SH2D5	0.592303	0.566627	3.82054	0.000351615	0.00478938	0.0474032	upregulated
ANKRD36	-0.717242	-0.315471	-3.81998	0.00035224	0.00478938	0.0457739	downregulated
PRPF38A	-0.395215	-0.309078	-3.81961	0.00035265	0.00478938	0.0447075	downregulated
CAB39L	-0.331169	-0.192549	-3.81943	0.000352847	0.00478938	0.0441959	downregulated
RASA1	-0.499513	-0.453725	-3.81939	0.000352901	0.00478938	0.044054	downregulated
SMIM1	0.61799	0.371941	3.81935	0.000352944	0.00478938	0.0439424	upregulated
SLC9A4	-0.504776	-0.221275	-3.8193	0.000352992	0.00478938	0.0438179	downregulated
SLC35B4	-0.630358	0.00794118	-3.81862	0.000353762	0.00479496	0.0418197	downregulated
RAB34	0.51174	0.231608	3.81778	0.000354707	0.0048029	0.0393734	upregulated
STK36	-0.345616	-0.21213	-3.81647	0.000356176	0.00481792	0.0355807	downregulated
USP49	0.236811	0.129294	3.81364	0.000359389	0.0048505	0.0273444	upregulated
LSM10	0.313203	0.406078	3.81352	0.000359527	0.0048505	0.0269938	upregulated
TYSND1	-0.418318	-0.403922	-3.81339	0.000359672	0.0048505	0.0266227	downregulated
GDF15	0.465618	0.459373	3.81271	0.000360456	0.00485618	0.0246259	upregulated
CUL9	-0.401924	-0.173157	-3.8113	0.000362068	0.00487298	0.0205347	downregulated
WAS	0.276265	0.157725	3.81076	0.000362683	0.00487636	0.0189766	upregulated
POT1	0.593989	0.719902	3.8103	0.000363222	0.0048774	0.0176157	upregulated
NACC2	0.666637	0.360961	3.81006	0.00036349	0.0048774	0.0169398	upregulated
ELAC2	-0.262976	-0.175098	-3.80923	0.000364447	0.00488534	0.0145288	downregulated
CHST13	0.313323	0.322451	3.80763	0.000366307	0.00490536	0.00985926	upregulated
OSBPL3	-0.496324	-0.309137	-3.807	0.000367038	0.00490762	0.00803075	downregulated
CCDC91	-0.591894	-0.516078	-3.80685	0.000367209	0.00490762	0.00760358	downregulated
FLJ42351	-0.472405	-0.290098	-3.80536	0.000368944	0.00492589	0.00328139	downregulated
LZTFL1	-0.511495	-0.494059	-3.80495	0.000369429	0.00492744	0.00207719	downregulated
NPAT	-0.530361	-0.548176	-3.80337	0.000371277	0.00494452	-0.00249901	downregulated
C5orf24	-0.501782	-0.575255	-3.80295	0.000371776	0.00494452	-0.00372822	downregulated
ZBTB7B	0.380323	0.279176	3.80291	0.000371818	0.00494452	-0.00383388	upregulated
LOC101928785	0.716381	0.792647	3.80139	0.00037362	0.00496287	-0.00826592	upregulated
PRELID1	0.26256	0.119745	3.80045	0.000374731	0.00496287	-0.0109882	upregulated
IFI30	0.518835	0.0224706	3.80025	0.000374971	0.00496287	-0.0115759	upregulated
TAAR2	0.497874	0.567529	3.80022	0.000375007	0.00496287	-0.0116628	upregulated
LRPAP1	0.388258	0.12	3.80018	0.000375053	0.00496287	-0.0117768	upregulated
HIST1H3B	0.572285	0.62151	3.79926	0.000376148	0.00497003	-0.0144477	upregulated
CDK5RAP1	-0.314608	-0.0578824	-3.7991	0.000376337	0.00497003	-0.0149095	downregulated
KRT10	-0.399342	-0.280137	-3.79656	0.000379372	0.00500517	-0.0222746	downregulated
MR1	0.390145	0.192647	3.79615	0.000379862	0.00500669	-0.0234562	upregulated
LOC101928755	0.473321	0.541255	3.79461	0.000381716	0.00501724	-0.0279197	upregulated
ZNF784	0.467934	0.48998	3.79445	0.000381917	0.00501724	-0.0284027	upregulated
NINJ1	0.684081	0.176314	3.79438	0.000382001	0.00501724	-0.0286046	upregulated
LOC200772	-0.986473	-0.630471	-3.79424	0.000382162	0.00501724	-0.0289916	downregulated
ZNF782	-0.352802	-0.240098	-3.79294	0.00038374	0.00503253	-0.0327687	downregulated
LRRC25	0.439927	0.180157	3.79266	0.000384079	0.00503253	-0.0335783	upregulated
ZNF675	-0.536245	-0.451353	-3.79222	0.00038462	0.0050328	-0.0348675	downregulated
ZNF84	-0.614231	-0.366706	-3.79202	0.000384853	0.0050328	-0.0354227	downregulated
RPL6	-0.586534	-0.505471	-3.79169	0.000385263	0.00503326	-0.0364005	downregulated
LOC101930067	-0.630481	-0.292333	-3.79011	0.000387192	0.00505352	-0.0409776	downregulated
ZNF831	-0.727318	-0.266745	-3.78918	0.000388329	0.00506125	-0.0436647	downregulated
NCL	-0.634615	-0.345196	-3.78901	0.000388541	0.00506125	-0.0441658	downregulated
S100A16	0.214168	-0.0244714	3.78849	0.00038918	0.00506464	-0.0456719	upregulated
JAKMIP1	-0.711292	-0.439804	-3.78705	0.000390953	0.00507386	-0.0498392	downregulated
EP400	-0.505823	-0.814961	-3.78704	0.00039096	0.00507386	-0.0498548	downregulated
HMBOX1	-0.658526	-0.54698	-3.78699	0.000391026	0.00507386	-0.0500095	downregulated
TGIF1	0.658155	0.519255	3.78573	0.000392591	0.00508922	-0.0536697	upregulated
ANAPC4	-0.670577	-0.339706	-3.78513	0.000393333	0.00509391	-0.0554007	downregulated
ENO3	-0.375271	-0.221706	-3.78476	0.000393791	0.0050949	-0.0564674	downregulated
NRG2	0.7072	0.531066	3.78417	0.000394522	0.00509944	-0.0581688	upregulated
ENPP4	-0.564598	-0.388137	-3.7827	0.000396361	0.00511651	-0.0624308	downregulated
CMA1	0.527324	0.23398	3.78226	0.000396909	0.00511651	-0.0636956	upregulated
OR52B2	0.524413	0.227314	3.78192	0.000397342	0.00511651	-0.0646958	upregulated
LOC101060085	0.531617	0.450935	3.78189	0.000397373	0.00511651	-0.0647676	upregulated
MICB	0.303561	-0.0918824	3.78106	0.000398418	0.00512503	-0.0671734	upregulated
UQCR10	0.276329	0.258765	3.7802	0.000399504	0.00513407	-0.0696688	upregulated
GBA	0.4529	0.341392	3.77922	0.000400748	0.00514398	-0.072519	upregulated
C1QB	0.683206	0.589882	3.77894	0.000401101	0.00514398	-0.0733254	upregulated
PRAC2	0.566016	0.569549	3.77868	0.000401429	0.00514398	-0.0740746	upregulated
SETBP1	-0.565923	-0.446392	-3.77777	0.000402575	0.00514915	-0.0766874	downregulated
CCDC66	-0.511858	-0.168529	-3.77764	0.000402749	0.00514915	-0.0770817	downregulated
LOC100505547	0.41104	0.227098	3.77735	0.000403119	0.00514915	-0.077923	upregulated
ISG15	0.7148	0.491686	3.77715	0.000403372	0.00514915	-0.0784995	upregulated
ZFAND5	0.527952	0.667412	3.77677	0.000403851	0.00515036	-0.0795875	upregulated
CECR2	-0.47666	-0.0727843	-3.77498	0.00040614	0.00517461	-0.0847652	downregulated
ADAM28	-0.5781	-0.506294	-3.77424	0.000407088	0.00518176	-0.0869029	downregulated
LOC286437	-0.710995	-0.449824	-3.77331	0.000408286	0.00518471	-0.0895944	downregulated
LY6E	0.602202	0.289294	3.7732	0.000408426	0.00518471	-0.0899098	upregulated
WDR36	-0.603956	-0.501961	-3.77316	0.000408483	0.00518471	-0.0900372	downregulated
HPCAL1	0.370432	0.0977647	3.77198	0.000410002	0.00519906	-0.0934385	upregulated
NAE1	-0.699715	-0.579667	-3.76903	0.000413831	0.00524236	-0.101956	downregulated
RGL1	0.472558	0.377941	3.76875	0.000414201	0.00524236	-0.102774	upregulated
ADAT1	-0.531829	-0.594569	-3.76837	0.000414703	0.00524375	-0.103883	downregulated
KIAA2013	0.32969	0.078	3.7679	0.000415316	0.00524655	-0.105237	upregulated
GSDMB	-0.649789	-0.50102	-3.7669	0.000416624	0.00525662	-0.108119	downregulated
SPG20OS	0.428717	0.502198	3.76654	0.000417096	0.00525662	-0.109156	upregulated
MRPL53	0.242769	0.165216	3.76639	0.000417292	0.00525662	-0.109585	upregulated
TMEM261	-0.537432	-0.344275	-3.76456	0.000419713	0.00528215	-0.114886	downregulated
S100A5	0.668002	0.50649	3.76366	0.000420908	0.00528642	-0.11749	upregulated
IFT81	-0.541884	-0.30398	-3.76339	0.000421264	0.00528642	-0.118264	downregulated
CR2	-0.661118	-0.499706	-3.76314	0.000421592	0.00528642	-0.118978	downregulated
CD40LG	-0.523698	-0.744176	-3.76302	0.000421746	0.00528642	-0.119312	downregulated
SPATA2L	0.396344	0.135765	3.76281	0.000422028	0.00528642	-0.119925	upregulated
HELZ	-0.752294	-0.284176	-3.7619	0.00042324	0.0052936	-0.122552	downregulated
HIST1H2AI	0.540145	0.439824	3.76179	0.000423393	0.0052936	-0.122882	upregulated
C12orf29	-0.432481	-0.00998039	-3.7606	0.000424982	0.0053085	-0.126314	downregulated
AP3S2	0.283382	0.00790196	3.76017	0.000425554	0.0053107	-0.127547	upregulated
EMR1	0.413021	0.186902	3.75901	0.00042711	0.00532514	-0.13089	upregulated
FTH1	0.442026	-0.0621176	3.75841	0.000427924	0.00533032	-0.132634	upregulated
PERP	-0.455989	-0.12402	-3.75735	0.000429355	0.00534317	-0.135692	downregulated
GTF2IRD2B	-0.409258	-0.0957647	-3.75689	0.000429975	0.00534592	-0.137014	downregulated
EXPH5	-0.353919	-0.191627	-3.75639	0.000430655	0.00534816	-0.138461	downregulated
MTG1	-0.370779	-0.206725	-3.75605	0.000431113	0.00534816	-0.139434	downregulated
FOLR2	0.281934	0.155922	3.75584	0.0004314	0.00534816	-0.140044	upregulated
KLHL38	0.522707	0.508479	3.75558	0.000431755	0.00534816	-0.140797	upregulated
EXOG	-0.396197	-0.247725	-3.75508	0.000432425	0.00535112	-0.142218	downregulated
RALGAPB	-0.65986	-0.567941	-3.75481	0.000432794	0.00535112	-0.142998	downregulated
SHKBP1	0.375863	-0.0357843	3.75317	0.000435034	0.00537385	-0.147727	upregulated
TMEM63B	0.321497	0.24902	3.75114	0.000437823	0.00540182	-0.153581	upregulated
KBTBD13	0.41344	0.477157	3.75094	0.000438105	0.00540182	-0.154171	upregulated
NPFF	-0.49176	-0.456863	-3.75034	0.000438934	0.00540705	-0.155901	downregulated
AMY1C	-0.825908	-0.659373	-3.74987	0.000439584	0.00541008	-0.157256	downregulated
PTPN13	-0.75745	-0.840961	-3.74892	0.000440895	0.00541382	-0.159985	downregulated
SLC31A2	0.634119	0.705745	3.74866	0.000441255	0.00541382	-0.160731	upregulated
GK	0.767953	0.957745	3.74862	0.000441316	0.00541382	-0.160857	upregulated
LOC113230	0.5425	0.533255	3.74848	0.000441507	0.00541382	-0.161254	upregulated
LOC101059906	0.489942	0.407608	3.74739	0.000443016	0.00541689	-0.164379	upregulated
SALL3	0.402876	0.274235	3.74693	0.000443656	0.00541689	-0.165701	upregulated
ATP6V0D1	0.315771	0.106039	3.74648	0.000444284	0.00541689	-0.166995	upregulated
PLXNA3	-0.387123	0.0244902	-3.74629	0.000444558	0.00541689	-0.167561	downregulated
OSBPL2	0.377953	0.267686	3.74629	0.00044456	0.00541689	-0.167564	upregulated
PECAM1	0.418344	0.314137	3.74622	0.000444659	0.00541689	-0.167769	upregulated
CNPY4	-0.296939	-0.284392	-3.746	0.000444967	0.00541689	-0.168402	downregulated
LOC100131564	-0.681335	-0.224745	-3.74597	0.000445009	0.00541689	-0.16849	downregulated
TFDP1	0.458882	0.125078	3.74568	0.000445401	0.00541689	-0.169297	upregulated
SLC7A6	-0.343029	-0.141608	-3.74508	0.000446253	0.00542065	-0.171046	downregulated
RPL10A	-0.298997	-0.646843	-3.74485	0.000446565	0.00542065	-0.171686	downregulated
SNORA76	0.594663	0.642412	3.7446	0.000446926	0.00542065	-0.172427	upregulated
RPS17	-0.331984	-0.247294	-3.74308	0.000449063	0.00544163	-0.176793	downregulated
RP9	-0.268295	-0.155431	-3.74155	0.000451222	0.00546062	-0.181185	downregulated
LOC100130051	0.604975	0.593316	3.7414	0.000451446	0.00546062	-0.181639	upregulated
LOC101930376	0.603047	0.430404	3.73998	0.000453454	0.00547995	-0.185704	upregulated
RPS8	-0.302518	-0.539333	-3.73868	0.000455322	0.00548306	-0.189467	downregulated
GLCCI1	-0.778489	-0.457549	-3.73857	0.000455477	0.00548306	-0.189779	downregulated
NRIP3	0.300384	0.0204829	3.73826	0.000455912	0.00548306	-0.190654	upregulated
CEP85	0.591747	0.398039	3.73797	0.000456331	0.00548306	-0.191494	upregulated
SMARCD3	0.390905	0.435059	3.7379	0.00045643	0.00548306	-0.191693	upregulated
C1QTNF3	-0.677208	-0.704686	-3.73786	0.000456492	0.00548306	-0.191817	downregulated
OSGEPL1	-0.634185	-0.251235	-3.7378	0.00045658	0.00548306	-0.191994	downregulated
HIST1H2BF	0.446705	0.108176	3.73687	0.000457915	0.00549416	-0.194667	upregulated
FAM98B	-0.606789	-0.527882	-3.73595	0.000459229	0.00550499	-0.197291	downregulated
KCP	0.369834	0.357451	3.73545	0.000459957	0.00550878	-0.19874	upregulated
EXOSC10	-0.379073	-0.326667	-3.73471	0.000461033	0.00551286	-0.20088	downregulated
ZZZ3	-0.680476	-0.629373	-3.73464	0.000461122	0.00551286	-0.201056	downregulated
OTUD6B	-0.393174	-0.0535882	-3.73277	0.000463848	0.0055405	-0.206452	downregulated
FAM63B	-0.593663	-0.368804	-3.73217	0.000464724	0.00554601	-0.208179	downregulated
WDR19	-0.57216	-0.664333	-3.73149	0.000465711	0.00555245	-0.210122	downregulated
IMPA2	0.486544	-0.106608	3.73122	0.000466109	0.00555245	-0.210904	upregulated
SLX4IP	-0.565598	-0.0567451	-3.73094	0.000466508	0.00555245	-0.211688	downregulated
MBNL2	-0.315495	-0.351922	-3.72995	0.000467973	0.00555481	-0.214558	downregulated
ARL16	-0.294463	-0.393137	-3.72976	0.00046825	0.00555481	-0.215099	downregulated
HIST1H2BC	0.546292	0.15251	3.72948	0.000468653	0.00555481	-0.215886	upregulated
CETP	0.615069	0.0732157	3.72942	0.000468749	0.00555481	-0.216074	upregulated
LOC100509490	0.585224	0.521275	3.7293	0.000468918	0.00555481	-0.216404	upregulated
VPS37C	0.426844	0.459804	3.72893	0.000469465	0.00555481	-0.21747	upregulated
CYB5R3	0.439566	0.326137	3.72861	0.000469936	0.00555481	-0.21839	upregulated
PHLDA2	0.999534	0.49351	3.72846	0.000470152	0.00555481	-0.21881	upregulated
MON2	-0.561253	-0.351804	-3.72827	0.000470444	0.00555481	-0.219378	downregulated
VWA7	0.4092	0.310529	3.72566	0.000474314	0.00559556	-0.226876	upregulated
KLHL29	0.575226	0.781647	3.72528	0.000474874	0.00559641	-0.227957	upregulated
KRT15	0.490134	0.522275	3.72505	0.000475222	0.00559641	-0.228628	upregulated
KLRB1	-0.676265	-0.480863	-3.72199	0.000479792	0.00564526	-0.237387	downregulated
SS18L1	-0.535444	-0.338216	-3.71991	0.000482929	0.00567475	-0.243352	downregulated
HIST1H2AM	0.48239	0.384118	3.71977	0.000483147	0.00567475	-0.243764	upregulated
UBR1	-0.686045	-0.544608	-3.71936	0.000483767	0.00567705	-0.244939	downregulated
RPL3	-0.327529	-0.531686	-3.71782	0.000486106	0.00569893	-0.249353	downregulated
IFT172	-0.318766	-0.0085098	-3.71737	0.000486797	0.00569893	-0.250653	downregulated
LOC286272	-0.67069	-0.683275	-3.71729	0.000486909	0.00569893	-0.250863	downregulated
ZNF395	-0.413023	-0.570353	-3.71519	0.000490129	0.00573159	-0.256894	downregulated
S100A12	0.627171	0.566922	3.71406	0.000491858	0.00574122	-0.260118	upregulated
LOC441666	-0.425308	-0.317471	-3.71388	0.000492146	0.00574122	-0.260652	downregulated
RPL4	-0.34175	-0.51698	-3.71339	0.000492904	0.00574122	-0.262061	downregulated
TRIM8	0.226155	0.160667	3.71334	0.000492982	0.00574122	-0.262205	upregulated
SLC35D2	0.238848	0.118882	3.71326	0.000493098	0.00574122	-0.262421	upregulated
SLC48A1	0.533845	0.425294	3.7125	0.000494272	0.00574989	-0.264597	upregulated
NUP85	-0.295929	-0.218078	-3.71213	0.000494853	0.00575164	-0.265671	downregulated
SLC25A42	-0.279985	-0.353137	-3.71178	0.000495382	0.00575279	-0.266649	downregulated
TRIM59	-0.560223	-0.538627	-3.71041	0.000497516	0.00576547	-0.270583	downregulated
MOCS3	0.565973	0.553373	3.71038	0.000497565	0.00576547	-0.270672	upregulated
NCCRP1	0.576526	0.585137	3.71025	0.000497766	0.00576547	-0.271042	upregulated
CCNB1IP1	-0.302137	-0.311902	-3.70921	0.000499385	0.00577922	-0.274014	downregulated
C14orf28	-0.365908	-0.141765	-3.70815	0.000501051	0.00579348	-0.27706	downregulated
OSBPL7	-0.487424	-0.593627	-3.70675	0.000503247	0.00581385	-0.281062	downregulated
IL2RB	-0.576985	-0.288667	-3.70549	0.000505235	0.00582355	-0.284669	downregulated
GRIN2A	0.468724	0.560961	3.70548	0.00050525	0.00582355	-0.284696	upregulated
BZRAP1	-0.539824	-0.243078	-3.70519	0.000505705	0.00582355	-0.285519	downregulated
FAM53C	0.405023	0.10449	3.70512	0.000505827	0.00582355	-0.285741	upregulated
FBXO41	-0.271221	-0.42451	-3.70445	0.000506882	0.00583067	-0.287647	downregulated
PRKRA	-0.368773	-0.135706	-3.70263	0.000509772	0.00585475	-0.292848	downregulated
PPP1R15A	0.663555	0.473137	3.70258	0.000509851	0.00585475	-0.292988	upregulated
HIST1H3J	0.444473	0.38002	3.70211	0.000510596	0.00585544	-0.294325	upregulated
CASD1	-0.378395	-0.0732549	-3.702	0.000510786	0.00585544	-0.294666	downregulated
CNTNAP1	0.496731	0.261784	3.70078	0.000512729	0.00587268	-0.298139	upregulated
ZNF770	-0.63794	-0.458118	-3.70018	0.000513695	0.00587622	-0.299859	downregulated
LILRA5	0.581218	0.346039	3.69981	0.000514287	0.00587622	-0.300913	upregulated
DSTYK	-0.346737	-0.222412	-3.69977	0.000514358	0.00587622	-0.30104	downregulated
SCARF1	0.303115	0.323196	3.69925	0.000515194	0.00587622	-0.302526	upregulated
OSM	0.925224	0.695941	3.69899	0.0005156	0.00587622	-0.303247	upregulated
MGC12488	-0.732918	-0.381549	-3.69882	0.000515884	0.00587622	-0.30375	downregulated
ZNF727	-0.680479	-0.521275	-3.69838	0.000516597	0.00587622	-0.305013	downregulated
CFH	-0.70274	-0.415706	-3.69829	0.000516738	0.00587622	-0.305263	downregulated
DKC1	-0.33765	-0.267588	-3.69813	0.000516992	0.00587622	-0.305712	downregulated
CNOT6	-0.548613	-0.310471	-3.69731	0.000518324	0.00588385	-0.308066	downregulated
MALT1	-0.462652	-0.50802	-3.69717	0.000518542	0.00588385	-0.308451	downregulated
IPP	-0.491523	-0.296569	-3.69655	0.000519553	0.00588934	-0.310232	downregulated
[truncated: 2,965 more rows]

## Sheet: supplementary data S4
Supplementary Data S4. 158 differentially methylated positions (DMPs) identified to be correlated with the corresponding mRNA expression levels of 112 genes in Pearson correlation analyses.
[truncated: 160 more rows]

[truncated: 1 more sheets: supplementary data S5]
